# Supplementary material for: The influence of teacher-student proximity, teacher feedback, and near-seated peer groups on classroom engagement: An agent-based modeling approach
Source: PLoS One. 2021 Jan 7;16(1):e0244935. doi: 10.1371/journal.pone.0244935 (PMC7790242; doi:10.1371/journal.pone.0244935)
Supplement: S1 Dataset — (ZIP) [file pone.0244935.s003.zip]

Archive with 15 entries (12 files):
- S3_Dataset/
- S3_Dataset/.DS_Store
- __MACOSX/
- __MACOSX/S3_Dataset/
- __MACOSX/S3_Dataset/._.DS_Store
- S3_Dataset/Teacher's-positive-feedback probability-table.csv
- __MACOSX/S3_Dataset/._Teacher's-positive-feedback probability-table.csv
- S3_Dataset/Model validation-table.csv
- __MACOSX/S3_Dataset/._Model validation-table.csv
- S3_Dataset/Peer group influence & joint effects-table.csv
- __MACOSX/S3_Dataset/._Peer group influence & joint effects-table.csv
- S3_Dataset/TS & peer relatedness-threshold-table.csv
- __MACOSX/S3_Dataset/._TS & peer relatedness-threshold-table.csv
- S3_Dataset/Class size-table.csv
- __MACOSX/S3_Dataset/._Class size-table.csv
