# Supplementary material for: The influence of teacher-student proximity, teacher feedback, and near-seated peer groups on classroom engagement: An agent-based modeling approach
Source: PLoS One. 2021 Jan 7;16(1):e0244935. doi: 10.1371/journal.pone.0244935 (PMC7790242; doi:10.1371/journal.pone.0244935)
Supplement: S1 Dataset — (ZIP) [file pone.0244935.s003.zip › S3_Dataset/Teacher's-positive-feedback probability-table.csv]

BehaviorSpace results (NetLogo 6.1.1)
Classroom engagement model.nlogo
Teacher's positive feedback probability
11/12/2019 10:26:38:764 +0800
min-pxcor	max-pxcor	min-pycor	max-pycor
-5	5	-5	5
[run number]	ts-interaction-probability	classsize	peer-interaction-probability	ts-relatedness-threshold-p	TPF ratio	peer-relatedness-threshold-p	[step]	the-entire-class-Engagement-rate	the-entire-class-Disengagement-rate	front-Engagement-rate	back-Engagement-rate
3	18.7	49	27.9	5	0.2	5	2000	0.241154933	0.758845067	0.185550082	0.282858571
4	18.7	49	27.9	5	0.2	5	2000	0.182898347	0.817101653	0.151995431	0.206075534
1	18.7	49	27.9	5	0.2	5	2000	0.166263807	0.833736193	0.164322601	0.167719712
2	18.7	49	27.9	5	0.2	5	2000	0.150955135	0.849044865	0.140620166	0.158706361
6	18.7	49	27.9	5	0.2	5	2000	0.144652164	0.855347836	0.090335784	0.185389448
5	18.7	49	27.9	5	0.2	5	2000	0.15741109	0.84258891	0.108897932	0.193795959
8	18.7	49	27.9	5	0.2	5	2000	0.17605483	0.82394517	0.123009924	0.215838509
7	18.7	49	27.9	5	0.2	5	2000	0.193219717	0.806780283	0.165179315	0.214250018
9	18.7	49	27.9	5	0.2	5	2000	0.170547379	0.829452621	0.126888936	0.203291212
10	18.7	49	27.9	5	0.2	5	2000	0.198839356	0.801160644	0.195997239	0.200970943
11	18.7	49	27.9	5	0.2	5	2000	0.183510286	0.816489714	0.14088194	0.215481545
12	18.7	49	27.9	5	0.2	5	2000	0.170985936	0.829014064	0.164179815	0.176090526
13	18.7	49	27.9	5	0.2	5	2000	0.186182419	0.813817581	0.133195307	0.225922753
14	18.7	49	27.9	5	0.2	5	2000	0.219788065	0.780211935	0.168058828	0.258584993
15	18.7	49	27.9	5	0.2	5	2000	0.178380198	0.821619802	0.14178625	0.205825659
16	18.7	49	27.9	5	0.2	5	2000	0.18546849	0.81453151	0.120249399	0.234382809
17	18.7	49	27.9	5	0.2	5	2000	0.202245816	0.797754184	0.12895933	0.25721068
18	18.7	49	27.9	5	0.2	5	2000	0.158237208	0.841762792	0.126698555	0.181891197
19	18.7	49	27.9	5	0.2	5	2000	0.206835358	0.793164642	0.147188311	0.251570643
20	18.7	49	27.9	5	0.2	5	2000	0.205417699	0.794582301	0.171414293	0.230920254
21	18.7	49	27.9	5	0.2	5	2000	0.189129925	0.810870075	0.172485186	0.201613479
22	18.7	49	27.9	5	0.2	5	2000	0.199859254	0.800140746	0.147616668	0.239041194
23	18.7	49	27.9	5	0.2	5	2000	0.241552693	0.758447307	0.151852645	0.308827729
24	18.7	49	27.9	5	0.2	5	2000	0.183999837	0.816000163	0.145831846	0.21262583
25	18.7	49	27.9	5	0.2	5	2000	0.207732868	0.792267132	0.163180315	0.241147284
26	18.7	49	27.9	5	0.2	5	2000	0.194372202	0.805627798	0.116084815	0.253087742
27	18.7	49	27.9	5	0.2	5	2000	0.271527502	0.728472498	0.166202613	0.350521168
28	18.7	49	27.9	5	0.2	5	2000	0.20130751	0.79869249	0.15842079	0.233472549
29	18.7	49	27.9	5	0.2	5	2000	0.20611123	0.79388877	0.136479379	0.258335118
30	18.7	49	27.9	5	0.2	5	2000	0.175626472	0.824373528	0.144975131	0.198614978
31	18.7	49	27.9	5	0.4	5	2000	0.188018236	0.811981764	0.137550272	0.225869208
32	18.7	49	27.9	5	0.4	5	2000	0.246774572	0.753225428	0.158777754	0.312772185
33	18.7	49	27.9	5	0.4	5	2000	0.215973646	0.784026354	0.155826848	0.261083744
34	18.7	49	27.9	5	0.4	5	2000	0.260094443	0.739905557	0.176245211	0.322981366
35	18.7	49	27.9	5	0.4	5	2000	0.267305123	0.732694877	0.236714976	0.290247733
36	18.7	49	27.9	5	0.4	5	2000	0.291150343	0.708849657	0.241998049	0.328014564
37	18.7	49	27.9	5	0.4	5	2000	0.242633785	0.757366215	0.194069632	0.2790569
38	18.7	49	27.9	5	0.4	5	2000	0.222399005	0.777600995	0.131315295	0.290711787
39	18.7	49	27.9	5	0.4	5	2000	0.223673877	0.776326123	0.181123724	0.255586492
40	18.7	49	27.9	5	0.4	5	2000	0.29529113	0.70470887	0.233930654	0.341311487
41	18.7	49	27.9	5	0.4	5	2000	0.267896664	0.732103336	0.211703672	0.310041408
42	18.7	49	27.9	5	0.4	5	2000	0.226794766	0.773205234	0.172223412	0.267723281
43	18.7	49	27.9	5	0.4	5	2000	0.227212924	0.772787076	0.178648771	0.263636039
44	18.7	49	27.9	5	0.4	5	2000	0.224754969	0.775245031	0.169629471	0.266099093
45	18.7	49	27.9	5	0.4	5	2000	0.246835766	0.753164234	0.180290807	0.296744485
46	18.7	49	27.9	5	0.4	5	2000	0.229466899	0.770533101	0.162038029	0.280038552
47	18.7	49	27.9	5	0.4	5	2000	0.31903436	0.68096564	0.246162633	0.373688156
48	18.7	49	27.9	5	0.4	5	2000	0.287641893	0.712358107	0.253182932	0.313486114
49	18.7	49	27.9	5	0.4	5	2000	0.231384308	0.768615692	0.214892554	0.243753123
50	18.7	49	27.9	5	0.4	5	2000	0.244347214	0.755652786	0.2003998	0.277307775
51	18.7	49	27.9	5	0.4	5	2000	0.245754674	0.754245326	0.242450203	0.248233026
52	18.7	49	27.9	5	0.4	5	2000	0.219890055	0.780109945	0.223983246	0.216820161
53	18.7	49	27.9	5	0.4	5	2000	0.202113229	0.797886771	0.168344399	0.227439852
54	18.7	49	27.9	5	0.4	5	2000	0.230170629	0.769829371	0.20089955	0.252123938
55	18.7	49	27.9	5	0.4	5	2000	0.234484798	0.765515202	0.171128721	0.282001856
56	18.7	49	27.9	5	0.4	5	2000	0.225713674	0.774286326	0.186311606	0.255265225
57	18.7	49	27.9	5	0.4	5	2000	0.209354506	0.790645494	0.198948145	0.217159278
58	18.7	49	27.9	5	0.4	5	2000	0.313261736	0.686738264	0.252587992	0.358767045
59	18.7	49	27.9	5	0.4	5	2000	0.217523891	0.782476109	0.182813355	0.243556793
60	18.7	49	27.9	5	0.4	5	2000	0.251129537	0.748870463	0.18657338	0.299546655
61	18.7	49	27.9	5	0.6	5	2000	0.722036941	0.277963059	0.712643678	0.729081888
62	18.7	49	27.9	5	0.6	5	2000	0.806341727	0.193658273	0.852335737	0.77184622
63	18.7	49	27.9	5	0.6	5	2000	0.742098339	0.257901661	0.812141548	0.689565931
64	18.7	49	27.9	5	0.6	5	2000	0.689430795	0.310569205	0.832988268	0.58176269
65	18.7	49	27.9	5	0.6	5	2000	0.680343502	0.319656498	0.748792271	0.629006925
66	18.7	49	27.9	5	0.6	5	2000	0.764250528	0.235749472	0.782418315	0.750624688
67	18.7	49	27.9	5	0.6	5	2000	0.84028394	0.15971606	0.891934985	0.801545656
68	18.7	49	27.9	5	0.6	5	2000	0.739273221	0.260726779	0.777301825	0.710751767
69	18.7	49	27.9	5	0.6	5	2000	0.686238513	0.313761487	0.742105138	0.644338545
70	18.7	49	27.9	5	0.6	5	2000	0.737335414	0.262664586	0.753099641	0.725512244
71	18.7	49	27.9	5	0.6	5	2000	0.759263226	0.240736774	0.805287832	0.72474477
72	18.7	49	27.9	5	0.6	5	2000	0.727819764	0.272180236	0.778372718	0.689905047
73	18.7	49	27.9	5	0.6	5	2000	0.70381136	0.29618864	0.796982461	0.633933033
74	18.7	49	27.9	5	0.6	5	2000	0.788728085	0.211271915	0.855001071	0.739023345
75	18.7	49	27.9	5	0.6	5	2000	0.753449806	0.246550194	0.752790272	0.753944456
76	18.7	49	27.9	5	0.6	5	2000	0.724290916	0.275709084	0.747435806	0.706932248
77	18.7	49	27.9	5	0.6	5	2000	0.700088731	0.299911269	0.856381333	0.58286928
78	18.7	49	27.9	5	0.6	5	2000	0.710736469	0.289263531	0.764260727	0.670593275
79	18.7	49	27.9	5	0.6	5	2000	0.765209232	0.234790768	0.753765974	0.773791676
80	18.7	49	27.9	5	0.6	5	2000	0.713092433	0.286907567	0.807453416	0.642321696
81	18.7	49	27.9	5	0.6	5	2000	0.703719569	0.296280431	0.789605197	0.639305347
82	18.7	49	27.9	5	0.6	5	2000	0.834990668	0.165009332	0.900073773	0.786178339
83	18.7	49	27.9	5	0.6	5	2000	0.750532897	0.249467103	0.751148235	0.750071393
84	18.7	49	27.9	5	0.6	5	2000	0.669991535	0.330008465	0.77765879	0.589241094
85	18.7	49	27.9	5	0.6	5	2000	0.704617079	0.295382921	0.738297518	0.67935675
86	18.7	49	27.9	5	0.6	5	2000	0.780109945	0.219890055	0.87806097	0.706646677
87	18.7	49	27.9	5	0.6	5	2000	0.771797775	0.228202225	0.86482949	0.702023988
88	18.7	49	27.9	5	0.6	5	2000	0.727646381	0.272353619	0.730634683	0.725405155
89	18.7	49	27.9	5	0.6	5	2000	0.74940081	0.25059919	0.817115252	0.698614978
90	18.7	49	27.9	5	0.6	5	2000	0.742761272	0.257238728	0.806858476	0.69468837
91	18.7	49	27.9	5	0.8	5	2000	0.849269243	0.150730757	0.875823993	0.829353181
92	18.7	49	27.9	5	0.8	5	2000	0.82224194	0.17775806	0.913233859	0.753998001
93	18.7	49	27.9	5	0.8	5	2000	0.804720089	0.195279911	0.919373647	0.718729921
94	18.7	49	27.9	5	0.8	5	2000	0.818294934	0.181705066	0.894743105	0.760958806
95	18.7	49	27.9	5	0.8	5	2000	0.791665392	0.208334608	0.913186264	0.700524738
96	18.7	49	27.9	5	0.8	5	2000	0.797947965	0.202052035	0.913186264	0.71151924
97	18.7	49	27.9	5	0.8	5	2000	0.798814878	0.201185122	0.904024178	0.719907903
98	18.7	49	27.9	5	0.8	5	2000	0.781700986	0.218299014	0.875681207	0.711215821
99	18.7	49	27.9	5	0.8	5	2000	0.84899387	0.15100613	0.923918993	0.792800029
100	18.7	49	27.9	5	0.8	5	2000	0.905669614	0.094330386	0.927988387	0.888930535
101	18.7	49	27.9	5	0.8	5	2000	0.892472131	0.107527869	0.934389948	0.861033769
102	18.7	49	27.9	5	0.8	5	2000	0.797784781	0.202215219	0.918897694	0.706950096
103	18.7	49	27.9	5	0.8	5	2000	0.883996777	0.116003223	0.916113372	0.859909331
104	18.7	49	27.9	5	0.8	5	2000	0.856449326	0.143550674	0.868327741	0.847540515
105	18.7	49	27.9	5	0.8	5	2000	0.82124244	0.17875756	0.911187264	0.753783822
106	18.7	49	27.9	5	0.8	5	2000	0.833491418	0.166508582	0.925727612	0.764314271
107	18.7	49	27.9	5	0.8	5	2000	0.832920275	0.167079725	0.874800695	0.801509959
108	18.7	49	27.9	5	0.8	5	2000	0.822711093	0.177288907	0.923038481	0.747465553
109	18.7	49	27.9	5	0.8	5	2000	0.817581005	0.182418995	0.876276148	0.773559649
110	18.7	49	27.9	5	0.8	5	2000	0.852441126	0.147558874	0.944979891	0.783037053
111	18.7	49	27.9	5	0.8	5	2000	0.82124244	0.17875756	0.923918993	0.744235025
112	18.7	49	27.9	5	0.8	5	2000	0.811634999	0.188365001	0.903072273	0.743057043
113	18.7	49	27.9	5	0.8	5	2000	0.759783374	0.240216626	0.813807382	0.719265367
114	18.7	49	27.9	5	0.8	5	2000	0.774571898	0.225428102	0.850979272	0.717266367
115	18.7	49	27.9	5	0.8	5	2000	0.753480403	0.246519597	0.844863283	0.684943243
116	18.7	49	27.9	5	0.8	5	2000	0.846107558	0.153892442	0.896170962	0.808560006
117	18.7	49	27.9	5	0.8	5	2000	0.71312303	0.28687697	0.758668285	0.678964089
118	18.7	49	27.9	5	0.8	5	2000	0.844557313	0.155442687	0.826467719	0.858124509
119	18.7	49	27.9	5	0.8	5	2000	0.791094249	0.208905751	0.913781205	0.699079032
120	18.7	49	27.9	5	0.8	5	2000	0.842741894	0.157258106	0.897265653	0.801849075
