# Supplementary material for: The influence of teacher-student proximity, teacher feedback, and near-seated peer groups on classroom engagement: An agent-based modeling approach
Source: PLoS One. 2021 Jan 7;16(1):e0244935. doi: 10.1371/journal.pone.0244935 (PMC7790242; doi:10.1371/journal.pone.0244935)
Supplement: S1 Dataset — (ZIP) [file pone.0244935.s003.zip › S3_Dataset/Model validation-table.csv]

BehaviorSpace results (NetLogo 6.1.1)
Classroom engagemet model.nlogo
validation experiment
11/11/2019 22:18:13:030 +0800
min-pxcor	max-pxcor	min-pycor	max-pycor
-5	5	-5	5
[run number]	ts-interaction-probability	classsize	peer-interaction-probability	ts-relatedness-threshold-p	TPF ratio	peer-relatedness-threshold-p	[step]	ts-Engagement-rate	ss-Engagement-rate	alone-Engagement-rate	the-entire-class-Engagement-rate	the-entire-class-Disengagement-rate	front-Engagement-rate	back-Engagement-rate	high-engagement-number	high-medium-engagement-number	low-medium-engagement-number	low-engagement-number
3	18.7	49	27.9	5	0.6	5	2000	0.884843308	0.664479885	0.762591154	0.759406011	0.240593989	0.818019562	0.715445849	35	3	10	1
4	18.7	49	27.9	5	0.6	5	2000	0.897460521	0.615407775	0.72006675	0.725616783	0.274383217	0.883510626	0.607196402	27	8	14	0
2	18.7	49	27.9	5	0.6	5	2000	0.901241837	0.568346136	0.711840336	0.709063835	0.290936165	0.684848052	0.727225673	26	10	13	0
1	18.7	49	27.9	5	0.6	5	2000	0.885169763	0.625447826	0.749261364	0.741741374	0.258258626	0.793341425	0.703041336	30	7	12	0
5	18.7	49	27.9	5	0.6	5	2000	0.89634827	0.621443705	0.724717824	0.729808565	0.270191435	0.852597511	0.637716856	27	8	14	0
6	18.7	49	27.9	5	0.6	5	2000	0.904084492	0.617778451	0.74180907	0.739110037	0.260889963	0.801170843	0.692564432	30	4	15	0
7	18.7	49	27.9	5	0.6	5	2000	0.902452026	0.5969674	0.738494396	0.731787168	0.268212832	0.80009995	0.680552581	28	7	14	0
8	18.7	49	27.9	5	0.6	5	2000	0.884367403	0.587021098	0.72598309	0.71933421	0.28066579	0.663168416	0.761458556	27	8	14	0
9	18.7	49	27.9	5	0.6	5	2000	0.906441147	0.692563106	0.780737511	0.781007455	0.218992545	0.862235549	0.720086385	33	4	12	0
10	18.7	49	27.9	5	0.6	5	2000	0.902048895	0.587418362	0.726846758	0.722363308	0.277636692	0.747435806	0.703558935	28	8	13	0
11	18.7	49	27.9	5	0.6	5	2000	0.895249242	0.659967968	0.764973222	0.761863966	0.238136034	0.818900074	0.719086885	30	9	10	0
12	18.7	49	27.9	5	0.6	5	2000	0.900400962	0.654803197	0.741196516	0.74819733	0.25180267	0.840222746	0.679178268	31	6	12	0
13	18.7	49	27.9	5	0.6	5	2000	0.90526203	0.641385625	0.753342736	0.752327918	0.247672082	0.8186383	0.702595131	30	6	13	0
14	18.7	49	27.9	5	0.6	5	2000	0.884607104	0.634326381	0.727738822	0.732297117	0.267702883	0.830180148	0.658884843	31	6	10	2
15	18.7	49	27.9	5	0.6	5	2000	0.879919273	0.602621399	0.718631757	0.718100134	0.281899866	0.773874967	0.676269008	27	10	12	0
16	18.7	49	27.9	5	0.6	5	2000	0.891946884	0.594299484	0.726303632	0.722098135	0.277901865	0.715309012	0.727189976	28	9	11	1
17	18.7	49	27.9	5	0.6	5	2000	0.901482771	0.672306356	0.757254984	0.762190333	0.237809667	0.84538683	0.699792961	30	8	11	0
18	18.7	49	27.9	5	0.6	5	2000	0.898147173	0.689095915	0.775343561	0.775816174	0.224183826	0.779372219	0.77314914	34	3	12	0
19	18.7	49	27.9	5	0.6	5	2000	0.898763606	0.670762041	0.763372568	0.764444308	0.235555692	0.850788891	0.699685871	33	6	10	0
20	18.7	49	27.9	5	0.6	5	2000	0.892175372	0.56120513	0.681589298	0.690185519	0.309814481	0.815806383	0.595969872	22	13	12	2
21	18.7	49	27.9	5	0.6	5	2000	0.878120647	0.629848261	0.74176675	0.737559792	0.262440208	0.768377716	0.714446348	29	12	8	0
22	18.7	49	27.9	5	0.6	5	2000	0.89120051	0.64176092	0.728601647	0.736590888	0.263409112	0.801028057	0.688263011	30	7	12	0
23	18.7	49	27.9	5	0.6	5	2000	0.887372566	0.681194723	0.770416083	0.768248529	0.231751471	0.88386759	0.681534233	34	4	11	0
24	18.7	49	27.9	5	0.6	5	2000	0.886562234	0.700199166	0.77501424	0.776060949	0.223939051	0.797981961	0.75962019	35	2	12	0
26	18.7	49	27.9	5	0.6	5	2000	0.904544261	0.733922101	0.808541833	0.80701486	0.19298514	0.846743295	0.777218534	37	4	8	0
25	18.7	49	27.9	5	0.6	5	2000	0.879066746	0.525643914	0.677307242	0.674122123	0.325877877	0.680493087	0.669343899	21	13	15	0
27	18.7	49	27.9	5	0.6	5	2000	0.889459746	0.688438211	0.766163405	0.768993054	0.231006946	0.834701697	0.719711573	34	3	11	1
28	18.7	49	27.9	5	0.6	5	2000	0.862248932	0.722496957	0.764604486	0.772205734	0.227794266	0.830727493	0.728314414	36	3	8	2
30	18.7	49	27.9	5	0.6	5	2000	0.89596976	0.587956467	0.717704887	0.716957848	0.283042152	0.707598582	0.723977297	25	14	10	0
31	18.7	49	27.9	5	0.6	5	2000	0.916104147	0.630720673	0.746195683	0.74719783	0.25280217	0.856286143	0.665381595	29	7	13	0
29	18.7	49	27.9	5	0.6	5	2000	0.890437393	0.665066207	0.772442826	0.765698783	0.234301217	0.744032746	0.781948312	31	7	11	0
32	18.7	49	27.9	5	0.6	5	2000	0.900781208	0.617750806	0.745417746	0.740905058	0.259094942	0.719449799	0.756996502	31	5	13	0
33	18.7	49	27.9	5	0.6	5	2000	0.899760702	0.729475711	0.792610567	0.796101949	0.203898051	0.859237048	0.748750625	36	4	8	1
35	18.7	49	27.9	5	0.6	5	2000	0.890259073	0.736195159	0.780873494	0.789452213	0.210547787	0.837438424	0.753462554	35	3	11	0
34	18.7	49	27.9	5	0.6	5	2000	0.899845424	0.689700871	0.760164908	0.767911962	0.232088038	0.822136551	0.727243521	33	4	12	0
36	18.7	49	27.9	5	0.6	5	2000	0.866071903	0.48426911	0.658725499	0.651551775	0.348448225	0.695437995	0.61863711	15	19	15	0
37	18.7	49	27.9	5	0.6	5	2000	0.897837435	0.611167589	0.758574247	0.745311018	0.254688982	0.723186026	0.761904762	30	9	10	0
38	18.7	49	27.9	5	0.6	5	2000	0.899994703	0.580901158	0.714921456	0.714214321	0.285785679	0.876918684	0.59218605	27	9	13	0
39	18.7	49	27.9	5	0.6	5	2000	0.887025927	0.5995132	0.737223783	0.728237922	0.271762078	0.782132743	0.687816806	29	7	12	1
40	18.7	49	27.9	5	0.6	5	2000	0.893567818	0.708146487	0.748306291	0.764893064	0.235106936	0.86333024	0.691065182	34	4	11	0
41	18.7	49	27.9	5	0.6	5	2000	0.912121694	0.572151516	0.714209817	0.71392875	0.28607125	0.841745794	0.618065967	26	8	15	0
42	18.7	49	27.9	5	0.6	5	2000	0.902368604	0.721305255	0.795531317	0.795959163	0.204040837	0.823207444	0.775522953	35	3	11	0
43	18.7	49	27.9	5	0.6	5	2000	0.90772168	0.658545798	0.775105277	0.76913584	0.23086416	0.820875277	0.730331263	32	7	10	0
44	18.7	49	27.9	5	0.6	5	2000	0.912093738	0.648397182	0.762029597	0.760130139	0.239869861	0.817496014	0.717105733	32	5	12	0
45	18.7	49	27.9	5	0.6	5	2000	0.89812433	0.682412818	0.779755599	0.77594876	0.22405124	0.786916066	0.767723281	35	1	13	0
46	18.7	49	27.9	5	0.6	5	2000	0.875234371	0.686755643	0.759507302	0.761914961	0.238085039	0.814616501	0.722388806	34	3	12	0
47	18.7	49	27.9	5	0.6	5	2000	0.906834979	0.531444995	0.690158096	0.688319106	0.311680894	0.723519193	0.66191904	21	14	14	0
48	18.7	49	27.9	5	0.6	5	2000	0.886597386	0.641910015	0.744679645	0.743954553	0.256045447	0.815473216	0.690315557	29	9	11	0
49	18.7	49	27.9	5	0.6	5	2000	0.905205361	0.693941808	0.751633372	0.765219431	0.234780569	0.945741415	0.629827943	33	3	13	0
50	18.7	49	27.9	5	0.6	5	2000	0.889539526	0.647420194	0.74582314	0.746728676	0.253271324	0.865353038	0.657760406	29	10	10	0
51	18.7	49	27.9	5	0.6	5	2000	0.902235086	0.702207539	0.800989461	0.793419617	0.206580383	0.825277837	0.769525951	37	3	9	0
52	18.7	49	27.9	5	0.6	5	2000	0.896450337	0.684194678	0.76815219	0.769880366	0.230119634	0.855120059	0.705950596	34	4	11	0
53	18.7	49	27.9	5	0.6	5	2000	0.886447081	0.655500382	0.756971136	0.754694082	0.245305918	0.737464601	0.767616192	31	6	12	0
54	18.7	49	27.9	5	0.6	5	2000	0.897304236	0.658354397	0.757976006	0.75761099	0.24238901	0.78436972	0.737541943	33	4	12	0
55	18.7	49	27.9	5	0.6	5	2000	0.883467828	0.644491191	0.746520383	0.745127436	0.254872564	0.761642988	0.732740772	32	4	12	1
56	18.7	49	27.9	5	0.6	5	2000	0.894355144	0.698435331	0.77549555	0.776948261	0.223051739	0.895718807	0.687870351	33	5	11	0
57	18.7	49	27.9	5	0.6	5	2000	0.896118418	0.61749382	0.713571065	0.722771267	0.277228733	0.850717498	0.626811594	26	9	14	0
59	18.7	49	27.9	5	0.6	5	2000	0.886210016	0.79771021	0.827442037	0.830625504	0.169374496	0.847124057	0.818251588	39	1	9	0
58	18.7	49	27.9	5	0.6	5	2000	0.90227419	0.544979752	0.708825639	0.701455395	0.298544605	0.744865662	0.668897694	26	7	16	0
60	18.7	49	27.9	5	0.6	5	2000	0.894049193	0.660549073	0.736133528	0.746167732	0.253832268	0.830013565	0.683283358	30	7	12	0
61	18.7	49	27.9	5	0.6	5	2000	0.911048788	0.760461925	0.813713076	0.818223541	0.181776459	0.890054973	0.764349968	39	1	9	0
62	18.7	49	27.9	5	0.6	5	2000	0.901072769	0.640468164	0.746002845	0.747513998	0.252486002	0.81813855	0.694545584	30	7	12	0
63	18.7	49	27.9	5	0.6	5	2000	0.905053517	0.66350191	0.747525221	0.755040847	0.244959153	0.834796887	0.695223817	31	5	12	1
64	18.7	49	27.9	5	0.6	5	2000	0.912070899	0.711198502	0.794233912	0.794133545	0.205866455	0.849004069	0.752980653	35	3	11	0
65	18.7	49	27.9	5	0.6	5	2000	0.892948718	0.564086175	0.697906395	0.698844455	0.301155545	0.768901264	0.646301849	27	10	11	1
66	18.7	49	27.9	5	0.6	5	2000	0.914192653	0.652762504	0.747780925	0.75401075	0.24598925	0.90761762	0.638805597	31	6	12	0
67	18.7	49	27.9	5	0.6	5	2000	0.887332943	0.60018943	0.710400393	0.714622281	0.285377719	0.773779777	0.670254159	26	8	13	2
68	18.7	49	27.9	5	0.6	5	2000	0.886372135	0.532917269	0.698465656	0.689971341	0.310028659	0.759025249	0.63818091	25	9	15	0
69	18.7	49	27.9	5	0.6	5	2000	0.889368591	0.715043249	0.7913998	0.789207437	0.210792563	0.853168654	0.741236525	32	8	9	0
70	18.7	49	27.9	5	0.6	5	2000	0.869704237	0.69095847	0.744509503	0.753990352	0.246009648	0.905380643	0.640447633	31	6	12	0
71	18.7	49	27.9	5	0.6	5	2000	0.878295491	0.674665263	0.744737589	0.751053045	0.248946955	0.840627305	0.68387235	32	4	12	1
72	18.7	49	27.9	5	0.6	5	2000	0.886462181	0.574158735	0.715082951	0.709380004	0.290619996	0.69108303	0.723102734	26	7	16	0
73	18.7	49	27.9	5	0.6	5	2000	0.895865482	0.700733515	0.792815483	0.787728585	0.212271415	0.828633302	0.757050046	36	6	7	0
74	18.7	49	27.9	5	0.6	5	2000	0.906378436	0.627214474	0.748294938	0.745739375	0.254260625	0.772090145	0.725976298	32	3	14	0
75	18.7	49	27.9	5	0.6	5	2000	0.899251155	0.59314897	0.726744736	0.723954349	0.276045651	0.779800576	0.682069679	27	9	13	0
76	18.7	49	27.9	5	0.6	5	2000	0.896895669	0.731580924	0.800041769	0.799967363	0.200032637	0.884748102	0.736381809	35	9	5	0
77	18.7	49	27.9	5	0.6	5	2000	0.885993485	0.649703782	0.757916588	0.753317219	0.246682781	0.727874158	0.772399515	30	7	12	0
78	18.7	49	27.9	5	0.6	5	2000	0.894986779	0.58125	0.718890441	0.714887454	0.285112546	0.799362224	0.651531377	24	12	13	0
79	18.7	49	27.9	5	0.6	5	2000	0.895162578	0.592532468	0.75414061	0.737508797	0.262491203	0.79148521	0.697026487	27	14	8	0
80	18.7	49	27.9	5	0.6	5	2000	0.911865496	0.58541093	0.729209232	0.725117033	0.274882967	0.848885081	0.632290997	26	9	14	0
81	18.7	49	27.9	5	0.6	5	2000	0.890506295	0.707941801	0.772097513	0.777560199	0.222439801	0.861973775	0.714250018	35	2	11	1
82	18.7	49	27.9	5	0.6	5	2000	0.884257536	0.630517215	0.740145267	0.738304317	0.261695683	0.749720378	0.729742272	31	9	8	1
83	18.7	49	27.9	5	0.6	5	2000	0.893899344	0.647043204	0.744191776	0.746953054	0.253046946	0.761428809	0.736096238	32	6	9	2
84	18.7	49	27.9	5	0.6	5	2000	0.886899657	0.684848941	0.769334115	0.768829871	0.231170129	0.738821066	0.791336475	34	1	13	1
85	18.7	49	27.9	5	0.6	5	2000	0.907449089	0.675742667	0.767029301	0.768962458	0.231037542	0.872182956	0.691547084	33	7	9	0
86	18.7	49	27.9	5	0.6	5	2000	0.904093691	0.680693816	0.767884656	0.770635091	0.229364909	0.888603317	0.682158921	34	3	12	0
87	18.7	49	27.9	5	0.6	5	2000	0.84479529	0.582018155	0.691621698	0.691134025	0.308865975	0.70781276	0.678624973	26	7	15	1
88	18.7	49	27.9	5	0.6	5	2000	0.889774236	0.638977636	0.748828686	0.746432906	0.253567094	0.754432308	0.740433355	30	5	14	0
89	18.7	49	27.9	5	0.6	5	2000	0.900302115	0.617686145	0.719311193	0.726840661	0.273159339	0.783560601	0.684300707	28	6	14	1
90	18.7	49	27.9	5	0.6	5	2000	0.900996464	0.662171351	0.757158247	0.758896062	0.241103938	0.840198948	0.697918898	33	3	13	0
91	18.7	49	27.9	5	0.6	5	2000	0.882867973	0.579385717	0.704374515	0.704647676	0.295352324	0.828918874	0.611444278	26	8	15	0
92	18.7	49	27.9	5	0.6	5	2000	0.903526916	0.603330069	0.757255736	0.743709778	0.256290222	0.795031056	0.705218819	22	20	7	0
93	18.7	49	27.9	5	0.6	5	2000	0.899366043	0.674095958	0.743495061	0.75440851	0.24559149	0.813283834	0.710252017	32	6	11	0
94	18.7	49	27.9	5	0.6	5	2000	0.888686815	0.647003675	0.748500607	0.747626187	0.252373813	0.76002475	0.738327265	30	6	12	1
95	18.7	49	27.9	5	0.6	5	2000	0.909502745	0.69561759	0.78067505	0.782425114	0.217574886	0.88536684	0.705218819	35	4	9	1
96	18.7	49	27.9	5	0.6	5	2000	0.893809524	0.730760499	0.769267247	0.782894267	0.217105733	0.857809191	0.726708075	35	5	9	0
97	18.7	49	27.9	5	0.6	5	2000	0.900421581	0.597330914	0.708658885	0.715275016	0.284724984	0.837438424	0.623652459	26	9	13	1
98	18.7	49	27.9	5	0.6	5	2000	0.881327756	0.578682474	0.703488151	0.703168824	0.296831176	0.733847362	0.68015992	24	15	10	0
99	18.7	49	27.9	5	0.6	5	2000	0.894557279	0.698623957	0.784445457	0.782231333	0.217768667	0.820827681	0.753284072	36	1	12	0
100	18.7	49	27.9	5	0.6	5	2000	0.884937238	0.639490446	0.744200163	0.742455303	0.257544697	0.746983651	0.739059042	33	3	12	1
