# Supplementary material for: The influence of teacher-student proximity, teacher feedback, and near-seated peer groups on classroom engagement: An agent-based modeling approach
Source: PLoS One. 2021 Jan 7;16(1):e0244935. doi: 10.1371/journal.pone.0244935 (PMC7790242; doi:10.1371/journal.pone.0244935)
Supplement: S1 Dataset — (ZIP) [file pone.0244935.s003.zip › S3_Dataset/Peer group influence & joint effects-table.csv]

BehaviorSpace results (NetLogo 6.1.1)
Classroom engagement model.nlogo
Peer group influence & joint effects
08/27/2020 04:17:30:920 +0800
min-pxcor	max-pxcor	min-pycor	max-pycor
-5	5	-5	5
[run number]	ts-relatedness-threshold-p	ts-interaction-probability	engagement-composition	classsize	peer-interaction-probability	peer-relatedness-threshold-p	TPF ratio	[step]	alone-Engagement-rate	ts-Engagement-rate	ss-Engagement-rate	the-entire-class-Engagement-rate	the-entire-class-Disengagement-rate	front-Engagement-rate	back-Engagement-rate	high-engagement-number	high-medium-engagement-number	low-medium-engagement-number	low-engagement-number
3	5	18.7	hetero	49	27.9	5	0.2	2000	0.293711845	0.045179594	0.416281711	0.279367347	0.720632653	0.159261905	0.369446429	4	7	11	27
2	5	18.7	hetero	49	27.9	5	0.2	2000	0.271509901	0.043073466	0.410476551	0.265438776	0.734561224	0.195333333	0.318017857	1	8	12	28
4	5	18.7	hetero	49	27.9	5	0.2	2000	0.262098225	0.042728676	0.427830367	0.264693878	0.735306122	0.237690476	0.284946429	2	8	14	25
1	5	18.7	hetero	49	27.9	5	0.2	2000	0.304702895	0.047362526	0.49325779	0.306408163	0.693591837	0.203095238	0.383892857	1	14	9	25
5	5	18.7	hetero	49	27.9	5	0.2	2000	0.339088176	0.041402123	0.543072723	0.33705102	0.66294898	0.340190476	0.334696429	1	19	6	23
7	5	18.7	hetero	49	27.9	5	0.2	2000	0.368149776	0.040117208	0.390354524	0.311316327	0.688683673	0.252333333	0.355553571	2	12	10	25
6	5	18.7	hetero	49	27.9	5	0.2	2000	0.333644166	0.042748172	0.501636877	0.323163265	0.676836735	0.213857143	0.405142857	5	10	10	24
8	5	18.7	hetero	49	27.9	5	0.2	2000	0.249420019	0.042564484	0.474157389	0.269591837	0.730408163	0.234357143	0.296017857	0	10	12	27
9	5	18.7	hetero	49	27.9	5	0.2	2000	0.294295657	0.043208224	0.458810631	0.290846939	0.709153061	0.213642857	0.34875	4	8	12	25
10	5	18.7	hetero	49	27.9	5	0.2	2000	0.282890007	0.042828261	0.509071586	0.297653061	0.702346939	0.34352381	0.26325	0	14	8	27
11	5	18.7	hetero	49	27.9	5	0.2	2000	0.300993284	0.044923534	0.524189564	0.311714286	0.688285714	0.32197619	0.304017857	0	16	11	22
12	5	18.7	hetero	49	27.9	5	0.2	2000	0.347309706	0.044022489	0.392843634	0.301244898	0.698755102	0.240214286	0.347017857	0	14	11	24
13	5	18.7	hetero	49	27.9	5	0.2	2000	0.265075282	0.044568393	0.445736876	0.271214286	0.728785714	0.24102381	0.293857143	1	12	9	27
14	5	18.7	hetero	49	27.9	5	0.2	2000	0.305060963	0.041776978	0.540508777	0.317693878	0.682306122	0.290238095	0.338285714	0	15	10	24
15	5	18.7	hetero	49	27.9	5	0.2	2000	0.36048125	0.046153846	0.460713206	0.326887755	0.673112245	0.343642857	0.314321429	0	16	7	26
16	5	18.7	hetero	49	27.9	5	0.2	2000	0.297589376	0.043053777	0.488107278	0.300806122	0.699193878	0.271309524	0.322928571	2	10	10	27
17	5	18.7	hetero	49	27.9	5	0.2	2000	0.260814514	0.041228866	0.440347813	0.26705102	0.73294898	0.180452381	0.332	0	8	13	28
18	5	18.7	hetero	49	27.9	5	0.2	2000	0.340914705	0.045040243	0.407102593	0.302244898	0.697755102	0.261571429	0.33275	1	14	8	26
19	5	18.7	hetero	49	27.9	5	0.2	2000	0.285475571	0.041441441	0.514640874	0.300377551	0.699622449	0.242904762	0.343482143	0	14	10	25
20	5	18.7	hetero	49	27.9	5	0.2	2000	0.281557074	0.045478723	0.477314938	0.288969388	0.711030612	0.183785714	0.367857143	1	13	11	24
21	5	18.7	hetero	49	27.9	5	0.2	2000	0.318569059	0.043489918	0.449498023	0.301357143	0.698642857	0.183880952	0.389464286	5	6	10	28
22	5	18.7	hetero	49	27.9	5	0.2	2000	0.263305269	0.042604631	0.384893713	0.254306122	0.745693878	0.223595238	0.277339286	0	8	15	26
23	5	18.7	hetero	49	27.9	5	0.2	2000	0.41535883	0.045269878	0.474362355	0.359765306	0.640234694	0.243428571	0.447017857	4	15	6	24
24	5	18.7	hetero	49	27.9	5	0.2	2000	0.254488016	0.041828584	0.392461197	0.251744898	0.748255102	0.159833333	0.320678571	3	4	11	31
25	5	18.7	hetero	49	27.9	5	0.2	2000	0.281821285	0.045818648	0.429960063	0.276846939	0.723153061	0.131928571	0.385535714	2	10	7	30
26	5	18.7	hetero	49	27.9	5	0.2	2000	0.389432597	0.045789	0.465606078	0.343857143	0.656142857	0.149380952	0.489714286	8	9	6	26
27	5	18.7	hetero	49	27.9	5	0.2	2000	0.326464393	0.044142158	0.410262172	0.295714286	0.704285714	0.21897619	0.353267857	5	6	12	26
28	5	18.7	hetero	49	27.9	5	0.2	2000	0.304199859	0.040449199	0.43420756	0.288938776	0.711061224	0.264166667	0.307517857	2	10	12	25
29	5	18.7	hetero	49	27.9	5	0.2	2000	0.30025128	0.046218712	0.463773069	0.295622449	0.704377551	0.242595238	0.335392857	2	11	11	25
30	5	18.7	hetero	49	27.9	5	0.2	2000	0.338131543	0.044564986	0.456815778	0.313857143	0.686142857	0.201619048	0.398035714	6	8	9	26
31	5	18.7	hetero	49	27.9	5	0.4	2000	0.397201292	0.165611927	0.428430741	0.36155102	0.63844898	0.250285714	0.445	7	12	6	24
32	5	18.7	hetero	49	27.9	5	0.4	2000	0.383998339	0.218882054	0.602173005	0.411102041	0.588897959	0.415452381	0.407839286	9	14	3	23
33	5	18.7	hetero	49	27.9	5	0.4	2000	0.364708997	0.149761305	0.476219259	0.353938776	0.646061224	0.33097619	0.371160714	6	11	8	24
34	5	18.7	hetero	49	27.9	5	0.4	2000	0.350802159	0.146264674	0.483866126	0.347877551	0.652122449	0.275904762	0.401857143	6	9	9	25
35	5	18.7	hetero	49	27.9	5	0.4	2000	0.354773983	0.15678306	0.478636999	0.35044898	0.64955102	0.349833333	0.350910714	4	16	5	24
36	5	18.7	hetero	49	27.9	5	0.4	2000	0.419029639	0.146649608	0.473031099	0.381367347	0.618632653	0.319452381	0.427803571	9	11	6	23
37	5	18.7	hetero	49	27.9	5	0.4	2000	0.354602391	0.150206534	0.486482433	0.351612245	0.648387755	0.3865	0.325446429	6	14	4	25
38	5	18.7	hetero	49	27.9	5	0.4	2000	0.42227247	0.203834073	0.51636185	0.406520408	0.593479592	0.287	0.496160714	14	7	3	25
39	5	18.7	hetero	49	27.9	5	0.4	2000	0.385767861	0.158075233	0.472195012	0.365816327	0.634183673	0.253333333	0.450178571	10	6	8	25
40	5	18.7	hetero	49	27.9	5	0.4	2000	0.353195279	0.143861518	0.462486764	0.342581633	0.657418367	0.2125	0.440142857	4	15	4	26
41	5	18.7	hetero	49	27.9	5	0.4	2000	0.395697782	0.202726357	0.487816875	0.383418367	0.616581633	0.292928571	0.451285714	8	12	4	25
42	5	18.7	hetero	49	27.9	5	0.4	2000	0.373630339	0.207991532	0.510625425	0.378663265	0.621336735	0.322428571	0.420839286	8	10	6	25
43	5	18.7	hetero	49	27.9	5	0.4	2000	0.320209578	0.144644671	0.517835366	0.339622449	0.660377551	0.319357143	0.354821429	3	14	6	26
44	5	18.7	hetero	49	27.9	5	0.4	2000	0.360172212	0.165743797	0.493107388	0.358530612	0.641469388	0.238880952	0.448267857	8	9	7	25
45	5	18.7	hetero	49	27.9	5	0.4	2000	0.3922608	0.185890317	0.567056226	0.399295918	0.600704082	0.406833333	0.393642857	6	15	5	23
46	5	18.7	hetero	49	27.9	5	0.4	2000	0.40710827	0.189744952	0.513339921	0.393887755	0.606112245	0.379333333	0.404803571	6	14	8	21
47	5	18.7	hetero	49	27.9	5	0.4	2000	0.413885889	0.253021714	0.439255155	0.390061224	0.609938776	0.372095238	0.403535714	11	10	4	24
48	5	18.7	hetero	49	27.9	5	0.4	2000	0.396926968	0.197405104	0.569072087	0.40527551	0.59472449	0.328952381	0.462517857	11	10	5	23
49	5	18.7	hetero	49	27.9	5	0.4	2000	0.452068828	0.181910244	0.502393787	0.413969388	0.586030612	0.370642857	0.446464286	13	9	3	24
50	5	18.7	hetero	49	27.9	5	0.4	2000	0.408106219	0.276201629	0.531523643	0.415897959	0.584102041	0.499142857	0.353464286	10	12	2	25
51	5	18.7	hetero	49	27.9	5	0.4	2000	0.427143906	0.188879366	0.536899172	0.411091837	0.588908163	0.34202381	0.462892857	12	10	3	24
53	5	18.7	hetero	49	27.9	5	0.4	2000	0.365754123	0.176961335	0.51945245	0.371091837	0.628908163	0.338119048	0.395821429	6	10	10	23
52	5	18.7	hetero	49	27.9	5	0.4	2000	0.387128581	0.285145466	0.476255345	0.391561224	0.608438776	0.395071429	0.388928571	11	7	6	25
54	5	18.7	hetero	49	27.9	5	0.4	2000	0.403100922	0.267844786	0.474301444	0.396438776	0.603561224	0.389357143	0.40175	11	10	4	24
55	5	18.7	hetero	49	27.9	5	0.4	2000	0.391940282	0.228516254	0.535914513	0.399897959	0.600102041	0.400047619	0.399785714	10	10	5	24
56	5	18.7	hetero	49	27.9	5	0.4	2000	0.37970425	0.142645267	0.521822777	0.372479592	0.627520408	0.267261905	0.451392857	7	12	7	23
57	5	18.7	hetero	49	27.9	5	0.4	2000	0.378701822	0.168956337	0.543891335	0.383306122	0.616693878	0.323214286	0.428375	8	13	3	25
58	5	18.7	hetero	49	27.9	5	0.4	2000	0.373777946	0.209373001	0.506952842	0.37827551	0.62172449	0.357547619	0.393821429	10	7	7	25
59	5	18.7	hetero	49	27.9	5	0.4	2000	0.399127528	0.241443551	0.543678599	0.407632653	0.592367347	0.367428571	0.437785714	11	11	2	25
60	5	18.7	hetero	49	27.9	5	0.4	2000	0.380977724	0.19965131	0.51005291	0.380806122	0.619193878	0.334547619	0.4155	10	10	5	24
62	5	18.7	hetero	49	27.9	5	0.6	2000	0.620612951	0.678292307	0.468055503	0.590285714	0.409714286	0.534309524	0.632267857	21	4	11	13
61	5	18.7	hetero	49	27.9	5	0.6	2000	0.590620318	0.690405591	0.526513285	0.592591837	0.407408163	0.761547619	0.465875	25	0	4	20
63	5	18.7	hetero	49	27.9	5	0.6	2000	0.574355585	0.659414933	0.501436396	0.571367347	0.428632653	0.630928571	0.526696429	25	0	2	22
64	5	18.7	hetero	49	27.9	5	0.6	2000	0.587976623	0.665766052	0.512390479	0.58244898	0.41755102	0.644857143	0.535642857	25	0	6	18
65	5	18.7	hetero	49	27.9	5	0.6	2000	0.600416627	0.666862546	0.497469406	0.585295918	0.414704082	0.59602381	0.57725	22	3	8	16
66	5	18.7	hetero	49	27.9	5	0.6	2000	0.588496663	0.693366041	0.48924466	0.581867347	0.418132653	0.589642857	0.576035714	25	0	4	20
67	5	18.7	hetero	49	27.9	5	0.6	2000	0.603859489	0.682323206	0.474561569	0.584081633	0.415918367	0.615119048	0.560803571	22	3	8	16
68	5	18.7	hetero	49	27.9	5	0.6	2000	0.614284632	0.652377407	0.501287879	0.591153061	0.408846939	0.571452381	0.605928571	25	0	7	17
69	5	18.7	hetero	49	27.9	5	0.6	2000	0.600200477	0.658219829	0.484074244	0.580387755	0.419612245	0.6645	0.517303571	24	1	5	19
71	5	18.7	hetero	49	27.9	5	0.6	2000	0.585069379	0.664792503	0.460173308	0.566581633	0.433418367	0.556619048	0.574053571	20	5	8	16
70	5	18.7	hetero	49	27.9	5	0.6	2000	0.589505588	0.657086277	0.446429918	0.563663265	0.436336735	0.496333333	0.614160714	23	2	6	18
72	5	18.7	hetero	49	27.9	5	0.6	2000	0.611700716	0.687549732	0.508130235	0.598408163	0.401591837	0.604690476	0.593696429	25	0	10	14
73	5	18.7	hetero	49	27.9	5	0.6	2000	0.58623298	0.639677195	0.484304593	0.568969388	0.431030612	0.618952381	0.531482143	24	1	6	18
74	5	18.7	hetero	49	27.9	5	0.6	2000	0.593960749	0.64548495	0.479582938	0.573081633	0.426918367	0.563142857	0.580535714	21	4	10	14
75	5	18.7	hetero	49	27.9	5	0.6	2000	0.578124406	0.589663526	0.466873204	0.549897959	0.450102041	0.50802381	0.581303571	23	2	3	21
76	5	18.7	hetero	49	27.9	5	0.6	2000	0.608996605	0.661449709	0.512091093	0.59305102	0.40694898	0.576119048	0.60575	24	1	7	17
77	5	18.7	hetero	49	27.9	5	0.6	2000	0.594781753	0.639626589	0.467330617	0.568836735	0.431163265	0.567380952	0.569928571	23	2	4	20
78	5	18.7	hetero	49	27.9	5	0.6	2000	0.576782363	0.607590865	0.476854811	0.555530612	0.444469388	0.482809524	0.610071429	23	1	6	19
79	5	18.7	hetero	49	27.9	5	0.6	2000	0.586491408	0.683491062	0.516794882	0.586642857	0.413357143	0.749571429	0.464446429	24	1	8	16
80	5	18.7	hetero	49	27.9	5	0.6	2000	0.580871985	0.641879833	0.437006079	0.553744898	0.446255102	0.557428571	0.550982143	19	6	8	16
81	5	18.7	hetero	49	27.9	5	0.6	2000	0.607724505	0.659529362	0.491381906	0.586153061	0.413846939	0.602190476	0.574125	23	2	8	16
82	5	18.7	hetero	49	27.9	5	0.6	2000	0.59916851	0.673407056	0.5058704	0.588255102	0.411744898	0.63552381	0.552803571	23	2	9	15
83	5	18.7	hetero	49	27.9	5	0.6	2000	0.588795667	0.70662815	0.481324983	0.582204082	0.417795918	0.757119048	0.451017857	25	0	1	23
84	5	18.7	hetero	49	27.9	5	0.6	2000	0.60899896	0.639614196	0.514522191	0.589469388	0.410530612	0.558714286	0.612535714	25	0	6	18
85	5	18.7	hetero	49	27.9	5	0.6	2000	0.597088393	0.671336093	0.461506576	0.574653061	0.425346939	0.511619048	0.621928571	21	3	10	15
86	5	18.7	hetero	49	27.9	5	0.6	2000	0.600715137	0.710445344	0.489217823	0.591173469	0.408826531	0.681761905	0.523232143	24	1	5	19
87	5	18.7	hetero	49	27.9	5	0.6	2000	0.606103055	0.645322312	0.510153336	0.587571429	0.412428571	0.619309524	0.563767857	25	0	6	18
88	5	18.7	hetero	49	27.9	5	0.6	2000	0.616346735	0.635601924	0.504346517	0.589612245	0.410387755	0.531785714	0.632982143	25	0	8	16
89	5	18.7	hetero	49	27.9	5	0.6	2000	0.597136705	0.693097364	0.486622899	0.585734694	0.414265306	0.715190476	0.488642857	24	1	6	18
90	5	18.7	hetero	49	27.9	5	0.6	2000	0.588219657	0.658165715	0.496521641	0.576714286	0.423285714	0.575833333	0.577375	24	1	10	14
91	5	18.7	hetero	49	27.9	5	0.8	2000	0.626583715	0.746840189	0.460031763	0.60455102	0.39544898	0.60397619	0.604982143	20	5	14	10
92	5	18.7	hetero	49	27.9	5	0.8	2000	0.629047196	0.769255336	0.486314909	0.617612245	0.382387755	0.729261905	0.533875	21	4	13	11
93	5	18.7	hetero	49	27.9	5	0.8	2000	0.646168669	0.727321181	0.486695051	0.618897959	0.381102041	0.58497619	0.644339286	22	3	16	8
94	5	18.7	hetero	49	27.9	5	0.8	2000	0.625278938	0.715408142	0.437398985	0.591714286	0.408285714	0.542809524	0.628392857	21	4	10	14
95	5	18.7	hetero	49	27.9	5	0.8	2000	0.649078568	0.729515184	0.509778751	0.626836735	0.373163265	0.596761905	0.649392857	22	3	12	12
96	5	18.7	hetero	49	27.9	5	0.8	2000	0.649895336	0.726814354	0.486707178	0.620683673	0.379316327	0.580714286	0.650660714	21	4	15	9
97	5	18.7	hetero	49	27.9	5	0.8	2000	0.635972559	0.751843795	0.458555998	0.610489796	0.389510204	0.603857143	0.615464286	20	5	15	9
98	5	18.7	hetero	49	27.9	5	0.8	2000	0.635097811	0.73776908	0.475069565	0.611479592	0.388520408	0.640142857	0.589982143	22	3	12	12
99	5	18.7	hetero	49	27.9	5	0.8	2000	0.66388973	0.735198508	0.532268443	0.642061224	0.357938776	0.656952381	0.630892857	22	3	18	6
100	5	18.7	hetero	49	27.9	5	0.8	2000	0.646503231	0.739413681	0.455671031	0.612357143	0.387642857	0.594547619	0.625714286	22	3	14	10
101	5	18.7	hetero	49	27.9	5	0.8	2000	0.655743937	0.705978923	0.453046595	0.610602041	0.389397959	0.541547619	0.662392857	20	5	15	9
102	5	18.7	hetero	49	27.9	5	0.8	2000	0.632922419	0.745614035	0.443366673	0.603173469	0.396826531	0.619261905	0.591107143	19	6	13	11
103	5	18.7	hetero	49	27.9	5	0.8	2000	0.621154432	0.747813179	0.445488369	0.597836735	0.402163265	0.632190476	0.572071429	20	5	11	13
104	5	18.7	hetero	49	27.9	5	0.8	2000	0.671868785	0.712285169	0.540286159	0.644265306	0.355734694	0.565119048	0.703625	24	1	16	8
105	5	18.7	hetero	49	27.9	5	0.8	2000	0.62198427	0.728027499	0.387198481	0.579377551	0.420622449	0.561785714	0.592571429	14	11	19	5
106	5	18.7	hetero	49	27.9	5	0.8	2000	0.664480399	0.729445814	0.55428204	0.647122449	0.352877551	0.597333333	0.684464286	23	2	16	8
107	5	18.7	hetero	49	27.9	5	0.8	2000	0.645513016	0.739407916	0.474852623	0.616704082	0.383295918	0.649785714	0.591892857	20	5	14	10
108	5	18.7	hetero	49	27.9	5	0.8	2000	0.639167265	0.734465993	0.476455658	0.613540816	0.386459184	0.627428571	0.603125	22	3	12	12
109	5	18.7	hetero	49	27.9	5	0.8	2000	0.633596778	0.728277621	0.414773797	0.5925	0.4075	0.570047619	0.609339286	18	7	18	6
110	5	18.7	hetero	49	27.9	5	0.8	2000	0.641428517	0.738446675	0.519365603	0.626653061	0.373346939	0.61747619	0.633535714	24	1	13	11
112	5	18.7	hetero	49	27.9	5	0.8	2000	0.65357413	0.722172042	0.477546675	0.619510204	0.380489796	0.56902381	0.657375	22	3	12	12
111	5	18.7	hetero	49	27.9	5	0.8	2000	0.635088517	0.722526	0.437227321	0.59805102	0.40194898	0.573452381	0.6165	22	3	11	13
113	5	18.7	hetero	49	27.9	5	0.8	2000	0.641682941	0.719150984	0.465599699	0.608755102	0.391244898	0.567809524	0.639464286	19	6	13	11
114	5	18.7	hetero	49	27.9	5	0.8	2000	0.636734694	0.740667767	0.476863998	0.613744898	0.386255102	0.645904762	0.589625	21	4	12	12
115	5	18.7	hetero	49	27.9	5	0.8	2000	0.634678896	0.741019482	0.485043386	0.614887755	0.385112245	0.665	0.577303571	21	4	11	13
116	5	18.7	hetero	49	27.9	5	0.8	2000	0.638283417	0.738430261	0.458700608	0.609153061	0.390846939	0.613904762	0.605589286	20	5	13	11
117	5	18.7	hetero	49	27.9	5	0.8	2000	0.615865084	0.737774211	0.372700835	0.573418367	0.426581633	0.649428571	0.516410714	19	6	14	10
118	5	18.7	hetero	49	27.9	5	0.8	2000	0.64510423	0.710099093	0.391690609	0.589285714	0.410714286	0.535214286	0.629839286	16	9	17	7
119	5	18.7	hetero	49	27.9	5	0.8	2000	0.62137688	0.722487525	0.430108741	0.588734694	0.411265306	0.556595238	0.612839286	19	6	10	14
121	5	18.7	homol	49	27.9	5	0.2	2000	0.140633326	0.023101081	0.001575098	0.080265306	0.919734694	0.071333333	0.086964286	0	0	0	49
120	5	18.7	hetero	49	27.9	5	0.8	2000	0.615832717	0.726661727	0.36954134	0.570846939	0.429153061	0.536166667	0.596857143	16	9	15	9
122	5	18.7	homol	49	27.9	5	0.2	2000	0.137369804	0.022223412	0.00166509	0.078836735	0.921163265	0.067857143	0.087071429	0	0	0	49
123	5	18.7	homol	49	27.9	5	0.2	2000	0.133139965	0.024762111	0.001719305	0.076806122	0.923193878	0.067880952	0.0835	0	0	0	49
124	5	18.7	homol	49	27.9	5	0.2	2000	0.137096468	0.023554944	0.001288562	0.078642857	0.921357143	0.068261905	0.086428571	0	0	0	49
125	5	18.7	homol	49	27.9	5	0.2	2000	0.132407882	0.022190294	0.002001737	0.076040816	0.923959184	0.06547619	0.083964286	0	0	0	49
126	5	18.7	homol	49	27.9	5	0.2	2000	0.138602148	0.021708053	0.002733673	0.07905102	0.92094898	0.067595238	0.087642857	0	0	0	49
127	5	18.7	homol	49	27.9	5	0.2	2000	0.138281339	0.022090603	9.81E-04	0.078938776	0.921061224	0.069047619	0.086357143	0	0	0	49
128	5	18.7	homol	49	27.9	5	0.2	2000	0.138041339	0.024284799	0.002232143	0.079663265	0.920336735	0.069857143	0.087017857	0	0	0	49
129	5	18.7	homol	49	27.9	5	0.2	2000	0.139375996	0.021637026	0.002731515	0.079857143	0.920142857	0.068690476	0.088232143	0	0	0	49
130	5	18.7	homol	49	27.9	5	0.2	2000	0.137068097	0.02090482	0.00491122	0.078918367	0.921081633	0.0685	0.086732143	0	0	0	49
131	5	18.7	homol	49	27.9	5	0.2	2000	0.140626774	0.02240478	0.001628048	0.08055102	0.91944898	0.068452381	0.089625	0	0	0	49
132	5	18.7	homol	49	27.9	5	0.2	2000	0.140404462	0.022092337	9.01E-04	0.079969388	0.920030612	0.068666667	0.088446429	0	0	0	49
133	5	18.7	homol	49	27.9	5	0.2	2000	0.138950914	0.022775763	0.0021586	0.079867347	0.920132653	0.068571429	0.088339286	0	0	0	49
134	5	18.7	homol	49	27.9	5	0.2	2000	0.136742288	0.019962736	0.002055107	0.078244898	0.921755102	0.065785714	0.087589286	0	0	0	49
135	5	18.7	homol	49	27.9	5	0.2	2000	0.136021008	0.022594947	0.001480301	0.078183673	0.921816327	0.067214286	0.086410714	0	0	0	49
136	5	18.7	homol	49	27.9	5	0.2	2000	0.138850514	0.023347129	0.002888306	0.080132653	0.919867347	0.068928571	0.088535714	0	0	0	49
138	5	18.7	homol	49	27.9	5	0.2	2000	0.138380362	0.021559755	9.11E-04	0.079040816	0.920959184	0.06752381	0.087678571	0	0	0	49
137	5	18.7	homol	49	27.9	5	0.2	2000	0.140186384	0.021134594	0.002231974	0.080040816	0.919959184	0.069690476	0.087803571	0	0	0	49
139	5	18.7	homol	49	27.9	5	0.2	2000	0.140460302	0.021472393	0.001290616	0.080091837	0.919908163	0.068380952	0.088875	0	0	0	49
140	5	18.7	homol	49	27.9	5	0.2	2000	0.137681022	0.023409941	6.80E-04	0.078867347	0.921132653	0.068333333	0.086767857	0	0	0	49
141	5	18.7	homol	49	27.9	5	0.2	2000	0.140596343	0.023805703	0.001362707	0.080785714	0.919214286	0.068380952	0.090089286	0	0	0	49
142	5	18.7	homol	49	27.9	5	0.2	2000	0.140144408	0.024011603	0.001202239	0.080346939	0.919653061	0.070928571	0.087410714	0	0	0	49
143	5	18.7	homol	49	27.9	5	0.2	2000	0.134479617	0.021222411	8.69E-04	0.076622449	0.923377551	0.066547619	0.084178571	0	0	0	49
144	5	18.7	homol	49	27.9	5	0.2	2000	0.138700053	0.023242083	0.006057394	0.081	0.919	0.067357143	0.091232143	0	0	0	49
145	5	18.7	homol	49	27.9	5	0.2	2000	0.136980573	0.0237906	0.003695185	0.079112245	0.920887755	0.06797619	0.087464286	0	0	0	49
146	5	18.7	homol	49	27.9	5	0.2	2000	0.135698305	0.020499815	0.001860924	0.077489796	0.922510204	0.06547619	0.0865	0	0	0	49
147	5	18.7	homol	49	27.9	5	0.2	2000	0.135460202	0.02305188	0.001572267	0.077989796	0.922010204	0.068357143	0.085214286	0	0	0	49
148	5	18.7	homol	49	27.9	5	0.2	2000	0.137035776	0.022440467	0.00156626	0.078704082	0.921295918	0.066738095	0.087678571	0	0	0	49
149	5	18.7	homol	49	27.9	5	0.2	2000	0.137485089	0.02162593	0.001061933	0.078530612	0.921469388	0.06847619	0.086071429	0	0	0	49
150	5	18.7	homol	49	27.9	5	0.2	2000	0.137597267	0.021800695	7.90E-04	0.078357143	0.921642857	0.068404762	0.085821429	0	0	0	49
151	5	18.7	homol	49	27.9	5	0.4	2000	0.1466409	0.031931879	0.001589224	0.085530612	0.914469388	0.071452381	0.096089286	0	0	0	49
152	5	18.7	homol	49	27.9	5	0.4	2000	0.144761796	0.033626988	0.001763205	0.084755102	0.915244898	0.072142857	0.094214286	0	0	0	49
153	5	18.7	homol	49	27.9	5	0.4	2000	0.14956239	0.037678371	7.96E-04	0.088142857	0.911857143	0.072261905	0.100053571	0	0	0	49
154	5	18.7	homol	49	27.9	5	0.4	2000	0.15039303	0.038064859	0.002386816	0.088969388	0.911030612	0.074928571	0.0995	0	0	0	49
155	5	18.7	homol	49	27.9	5	0.4	2000	0.14571911	0.035453765	0.002702196	0.085857143	0.914142857	0.073380952	0.095214286	0	0	0	49
156	5	18.7	homol	49	27.9	5	0.4	2000	0.14713912	0.036669865	0.004642911	0.087469388	0.912530612	0.073309524	0.098089286	0	0	0	49
157	5	18.7	homol	49	27.9	5	0.4	2000	0.146179908	0.037676188	0.005932172	0.087163265	0.912836735	0.075380952	0.096	0	0	0	49
158	5	18.7	homol	49	27.9	5	0.4	2000	0.148654252	0.036868605	0.002984173	0.088234694	0.911765306	0.074261905	0.098714286	0	0	0	49
159	5	18.7	homol	49	27.9	5	0.4	2000	0.1476519	0.036214644	0.001926855	0.086785714	0.913214286	0.073595238	0.096678571	0	0	0	49
160	5	18.7	homol	49	27.9	5	0.4	2000	0.14556312	0.038261239	0.002781955	0.086204082	0.913795918	0.070928571	0.097660714	0	0	0	49
161	5	18.7	homol	49	27.9	5	0.4	2000	0.148076485	0.038213531	0.004210287	0.088163265	0.911836735	0.073619048	0.099071429	0	0	0	49
163	5	18.7	homol	49	27.9	5	0.4	2000	0.147551253	0.036189662	0.0015406	0.086642857	0.913357143	0.071119048	0.098285714	0	0	0	49
162	5	18.7	homol	49	27.9	5	0.4	2000	0.14673665	0.035508587	0.001623193	0.086030612	0.913969388	0.072214286	0.096392857	0	0	0	49
164	5	18.7	homol	49	27.9	5	0.4	2000	0.147235531	0.033736609	0.001088548	0.08577551	0.91422449	0.072	0.096107143	0	0	0	49
165	5	18.7	homol	49	27.9	5	0.4	2000	0.144224184	0.0383231	0.001054852	0.085030612	0.914969388	0.070571429	0.095875	0	0	0	49
166	5	18.7	homol	49	27.9	5	0.4	2000	0.149075537	0.036281179	0.001131222	0.087214286	0.912785714	0.07397619	0.097142857	0	0	0	49
167	5	18.7	homol	49	27.9	5	0.4	2000	0.147910394	0.03406611	0.003484321	0.087173469	0.912826531	0.072690476	0.098035714	0	0	0	49
168	5	18.7	homol	49	27.9	5	0.4	2000	0.142662116	0.036745268	0.002960601	0.084663265	0.915336735	0.071690476	0.094392857	0	0	0	49
169	5	18.7	homol	49	27.9	5	0.4	2000	0.145828991	0.039034739	0.002124109	0.086622449	0.913377551	0.072119048	0.0975	0	0	0	49
170	5	18.7	homol	49	27.9	5	0.4	2000	0.147659292	0.036187919	0.006399701	0.087959184	0.912040816	0.076214286	0.096767857	0	0	0	49
171	5	18.7	homol	49	27.9	5	0.4	2000	0.148113047	0.031643217	0.001628294	0.086255102	0.913744898	0.072071429	0.096892857	0	0	0	49
172	5	18.7	homol	49	27.9	5	0.4	2000	0.149600912	0.03911154	0.001458435	0.088163265	0.911836735	0.073238095	0.099357143	0	0	0	49
173	5	18.7	homol	49	27.9	5	0.4	2000	0.14827206	0.037096429	0.001798696	0.087163265	0.912836735	0.071452381	0.098946429	0	0	0	49
174	5	18.7	homol	49	27.9	5	0.4	2000	0.14524791	0.040703894	0.00261146	0.086846939	0.913153061	0.072619048	0.097517857	0	0	0	49
176	5	18.7	homol	49	27.9	5	0.4	2000	0.15134478	0.036048912	4.91E-04	0.088387755	0.911612245	0.074619048	0.098714286	0	0	0	49
175	5	18.7	homol	49	27.9	5	0.4	2000	0.148030929	0.036870069	0.001578888	0.087142857	0.912857143	0.07147619	0.098892857	0	0	0	49
177	5	18.7	homol	49	27.9	5	0.4	2000	0.149599879	0.035754489	0.001164932	0.087622449	0.912377551	0.074857143	0.097196429	0	0	0	49
178	5	18.7	homol	49	27.9	5	0.4	2000	0.144976757	0.039714059	0.008216585	0.087836735	0.912163265	0.072119048	0.099625	0	0	0	49
179	5	18.7	homol	49	27.9	5	0.4	2000	0.146882278	0.032830713	0.003246876	0.086295918	0.913704082	0.072166667	0.096892857	0	0	0	49
180	5	18.7	homol	49	27.9	5	0.4	2000	0.148003043	0.03669141	0.001656627	0.086918367	0.913081633	0.075666667	0.095357143	0	0	0	49
181	5	18.7	homol	49	27.9	5	0.6	2000	0.295092826	0.343876035	9.50E-04	0.225489796	0.774510204	0.231428571	0.221035714	0	0	23	26
182	5	18.7	homol	49	27.9	5	0.6	2000	0.287512702	0.34911752	0.002321687	0.222734694	0.777265306	0.245952381	0.205321429	0	0	22	27
183	5	18.7	homol	49	27.9	5	0.6	2000	0.275357933	0.303983679	0.002754613	0.207081633	0.792918367	0.211428571	0.203821429	0	0	16	33
184	5	18.7	homol	49	27.9	5	0.6	2000	0.27640825	0.321952264	0.001537884	0.210316327	0.789683673	0.231142857	0.194696429	0	0	16	33
185	5	18.7	homol	49	27.9	5	0.6	2000	0.296966492	0.350083392	0.003702165	0.227826531	0.772173469	0.238166667	0.220071429	0	0	20	29
186	5	18.7	homol	49	27.9	5	0.6	2000	0.277627061	0.318864333	0.004322275	0.212030612	0.787969388	0.22047619	0.205696429	0	0	20	29
187	5	18.7	homol	49	27.9	5	0.6	2000	0.288359889	0.344484291	0.002058152	0.220989796	0.779010204	0.248714286	0.200196429	0	0	20	29
188	5	18.7	homol	49	27.9	5	0.6	2000	0.279220163	0.293611141	0.003250558	0.207479592	0.792520408	0.193452381	0.218	0	0	19	30
189	5	18.7	homol	49	27.9	5	0.6	2000	0.292668086	0.357350224	5.67E-04	0.226295918	0.773704082	0.248047619	0.209982143	0	0	22	27
190	5	18.7	homol	49	27.9	5	0.6	2000	0.284370546	0.341363102	0.004239673	0.219071429	0.780928571	0.240309524	0.203142857	0	0	19	30
191	5	18.7	homol	49	27.9	5	0.6	2000	0.282079876	0.322532668	0.001027906	0.214520408	0.785479592	0.234928571	0.199214286	0	0	15	34
192	5	18.7	homol	49	27.9	5	0.6	2000	0.286148584	0.317933033	0.004077205	0.215244898	0.784755102	0.218047619	0.213142857	0	0	15	34
193	5	18.7	homol	49	27.9	5	0.6	2000	0.274349358	0.330194296	0.005050694	0.211428571	0.788571429	0.23802381	0.191482143	0	0	19	30
194	5	18.7	homol	49	27.9	5	0.6	2000	0.291519134	0.349935525	0.001429915	0.22394898	0.77605102	0.232285714	0.217696429	0	0	19	30
195	5	18.7	homol	49	27.9	5	0.6	2000	0.285328448	0.3390829	0.002899435	0.220122449	0.779877551	0.24397619	0.202232143	0	0	20	29
197	5	18.7	homol	49	27.9	5	0.6	2000	0.288461903	0.34204932	0.002801863	0.221765306	0.778234694	0.237761905	0.209767857	0	0	22	27
196	5	18.7	homol	49	27.9	5	0.6	2000	0.282912259	0.327331462	0.001694724	0.21527551	0.78472449	0.22597619	0.20725	0	0	18	31
198	5	18.7	homol	49	27.9	5	0.6	2000	0.275342569	0.310906967	0.004101473	0.209295918	0.790704082	0.208857143	0.209625	0	0	18	31
199	5	18.7	homol	49	27.9	5	0.6	2000	0.284132422	0.319357956	0.001770845	0.214357143	0.785642857	0.221309524	0.209142857	0	0	18	31
200	5	18.7	homol	49	27.9	5	0.6	2000	0.293887549	0.353417075	0.005762929	0.227244898	0.772755102	0.248785714	0.211089286	0	0	25	24
201	5	18.7	homol	49	27.9	5	0.6	2000	0.287471783	0.326850757	9.15E-04	0.218265306	0.781734694	0.231285714	0.2085	0	0	18	31
202	5	18.7	homol	49	27.9	5	0.6	2000	0.285365715	0.33392264	7.94E-04	0.217765306	0.782234694	0.231452381	0.2075	0	0	18	31
203	5	18.7	homol	49	27.9	5	0.6	2000	0.282689063	0.309527631	0.001204819	0.211520408	0.788479592	0.206285714	0.215446429	0	0	17	32
204	5	18.7	homol	49	27.9	5	0.6	2000	0.269352021	0.275200428	0.004054967	0.198367347	0.801632653	0.188357143	0.205875	0	0	17	32
205	5	18.7	homol	49	27.9	5	0.6	2000	0.297267552	0.363636364	9.37E-04	0.229214286	0.770785714	0.25502381	0.209857143	0	0	25	24
206	5	18.7	homol	49	27.9	5	0.6	2000	0.289803625	0.354297021	0.001138909	0.224520408	0.775479592	0.243	0.210660714	0	0	18	31
207	5	18.7	homol	49	27.9	5	0.6	2000	0.292969713	0.358651136	0.001322252	0.226795918	0.773204082	0.242595238	0.214946429	0	0	18	31
208	5	18.7	homol	49	27.9	5	0.6	2000	0.300334804	0.359954945	0.001567866	0.230010204	0.769989796	0.242285714	0.220803571	0	0	22	27
210	5	18.7	homol	49	27.9	5	0.6	2000	0.282057108	0.317749519	0.002644303	0.213397959	0.786602041	0.219071429	0.209142857	0	0	18	31
209	5	18.7	homol	49	27.9	5	0.6	2000	0.283588025	0.340759032	0.001731797	0.218061224	0.781938776	0.24902381	0.194839286	0	0	18	31
211	5	18.7	homol	49	27.9	5	0.8	2000	0.361548494	0.482018592	0.00148447	0.288163265	0.711836735	0.304880952	0.275625	0	0	47	2
212	5	18.7	homol	49	27.9	5	0.8	2000	0.358024925	0.473910243	0.024346054	0.289846939	0.710153061	0.310952381	0.274017857	0	1	45	3
213	5	18.7	homol	49	27.9	5	0.8	2000	0.360252929	0.474006116	0.024646041	0.290459184	0.709540816	0.314571429	0.272375	0	1	46	2
214	5	18.7	homol	49	27.9	5	0.8	2000	0.363634646	0.469249265	0.021859583	0.291908163	0.708091837	0.298166667	0.287214286	0	1	47	1
215	5	18.7	homol	49	27.9	5	0.8	2000	0.367658449	0.481827347	9.54E-04	0.291510204	0.708489796	0.30302381	0.282875	0	0	49	0
216	5	18.7	homol	49	27.9	5	0.8	2000	0.361885992	0.476335308	0.004869578	0.287265306	0.712734694	0.300809524	0.277107143	0	0	49	0
217	5	18.7	homol	49	27.9	5	0.8	2000	0.360564877	0.474610198	0.001784901	0.286255102	0.713744898	0.304761905	0.272375	0	0	45	4
218	5	18.7	homol	49	27.9	5	0.8	2000	0.361715422	0.476839384	0.001728089	0.285744898	0.714255102	0.300904762	0.274375	0	0	46	3
219	5	18.7	homol	49	27.9	5	0.8	2000	0.360548735	0.477345931	0.001949829	0.285163265	0.714836735	0.298333333	0.275285714	0	0	46	3
220	5	18.7	homol	49	27.9	5	0.8	2000	0.359735786	0.472507138	0.001752381	0.285612245	0.714387755	0.299571429	0.275142857	0	0	46	3
221	5	18.7	homol	49	27.9	5	0.8	2000	0.360110067	0.470957113	0.001774388	0.284540816	0.715459184	0.297333333	0.274946429	0	0	44	5
222	5	18.7	homol	49	27.9	5	0.8	2000	0.365782941	0.476246649	9.41E-04	0.287846939	0.712153061	0.302119048	0.277142857	0	0	48	1
223	5	18.7	homol	49	27.9	5	0.8	2000	0.359316382	0.469061983	0.002340418	0.283795918	0.716204082	0.296666667	0.274142857	0	0	47	2
224	5	18.7	homol	49	27.9	5	0.8	2000	0.360474608	0.47532772	0.001506081	0.285183673	0.714816327	0.295928571	0.277125	0	0	46	3
225	5	18.7	homol	49	27.9	5	0.8	2000	0.361657263	0.476281744	9.41E-04	0.285806122	0.714193878	0.302095238	0.273589286	0	0	47	2
226	5	18.7	homol	49	27.9	5	0.8	2000	0.359736537	0.48237839	0.021317756	0.292418367	0.707581633	0.315690476	0.274964286	0	1	44	4
227	5	18.7	homol	49	27.9	5	0.8	2000	0.363131562	0.477881787	4.52E-04	0.286806122	0.713193878	0.296714286	0.279375	0	0	49	0
228	5	18.7	homol	49	27.9	5	0.8	2000	0.363110528	0.473294161	0.001242844	0.286306122	0.713693878	0.297904762	0.277607143	0	0	49	0
229	5	18.7	homol	49	27.9	5	0.8	2000	0.365621098	0.480753006	0.001642601	0.290673469	0.709326531	0.30547619	0.279571429	0	0	48	1
231	5	18.7	homol	49	27.9	5	0.8	2000	0.3656896	0.47630319	0.001614478	0.28772449	0.71227551	0.30102381	0.27775	0	0	47	2
230	5	18.7	homol	49	27.9	5	0.8	2000	0.357846868	0.474338624	0.002863171	0.284163265	0.715836735	0.298238095	0.273607143	0	0	47	2
232	5	18.7	homol	49	27.9	5	0.8	2000	0.366267654	0.475307322	0.022221378	0.294663265	0.705336735	0.301	0.289910714	0	1	46	2
233	5	18.7	homol	49	27.9	5	0.8	2000	0.362270229	0.476639543	0.024856597	0.292091837	0.707908163	0.310285714	0.278446429	0	1	46	2
234	5	18.7	homol	49	27.9	5	0.8	2000	0.35579525	0.473653271	0.022539046	0.288377551	0.711622449	0.29447619	0.283803571	0	1	44	4
235	5	18.7	homol	49	27.9	5	0.8	2000	0.357849454	0.468633507	0.004082558	0.283581633	0.716418367	0.298833333	0.272142857	0	0	47	2
236	5	18.7	homol	49	27.9	5	0.8	2000	0.360902114	0.47628533	7.54E-04	0.285285714	0.714714286	0.296904762	0.276571429	0	0	48	1
237	5	18.7	homol	49	27.9	5	0.8	2000	0.358738002	0.477103301	0.001202781	0.284357143	0.715642857	0.294595238	0.276678571	0	0	49	0
238	5	18.7	homol	49	27.9	5	0.8	2000	0.365628977	0.473534921	0.024300608	0.293326531	0.706673469	0.310547619	0.280410714	0	1	47	1
239	5	18.7	homol	49	27.9	5	0.8	2000	0.363863511	0.477775426	0.002174484	0.287387755	0.712612245	0.299285714	0.278464286	0	0	47	2
240	5	18.7	homol	49	27.9	5	0.8	2000	0.362527299	0.468854583	0.023560209	0.291459184	0.708540816	0.313	0.275303571	0	1	47	1
241	5	18.7	homom	49	27.9	5	0.2	2000	0.270076591	0.044143955	0.143679037	0.192408163	0.807591837	0.135428571	0.235142857	0	4	10	35
242	5	18.7	homom	49	27.9	5	0.2	2000	0.309063358	0.039815012	0.143863903	0.212887755	0.787112245	0.164595238	0.249107143	0	4	10	35
243	5	18.7	homom	49	27.9	5	0.2	2000	0.292124195	0.040738554	0.109043655	0.194734694	0.805265306	0.16297619	0.218553571	0	3	6	40
244	5	18.7	homom	49	27.9	5	0.2	2000	0.26933848	0.040038437	0.147236942	0.192591837	0.807408163	0.152333333	0.222785714	0	5	5	39
245	5	18.7	homom	49	27.9	5	0.2	2000	0.265093304	0.039601336	0.068595764	0.168959184	0.831040816	0.125428571	0.201607143	0	1	7	41
246	5	18.7	homom	49	27.9	5	0.2	2000	0.263719165	0.041267462	0.053574783	0.164234694	0.835765306	0.150547619	0.1745	0	1	5	43
247	5	18.7	homom	49	27.9	5	0.2	2000	0.261847982	0.039198747	0.120744661	0.181408163	0.818591837	0.165785714	0.193125	0	3	5	41
248	5	18.7	homom	49	27.9	5	0.2	2000	0.249919466	0.042229459	0.063783213	0.159897959	0.840102041	0.137119048	0.176982143	0	1	6	42
249	5	18.7	homom	49	27.9	5	0.2	2000	0.283357667	0.042952661	0.085786343	0.183938776	0.816061224	0.180380952	0.186607143	0	1	11	37
250	5	18.7	homom	49	27.9	5	0.2	2000	0.298831354	0.040487569	0.148625397	0.209653061	0.790346939	0.164952381	0.243178571	0	5	7	37
251	5	18.7	homom	49	27.9	5	0.2	2000	0.280865491	0.03893617	0.108510001	0.1875	0.8125	0.136738095	0.225571429	0	4	6	39
252	5	18.7	homom	49	27.9	5	0.2	2000	0.325017575	0.038461538	0.170249745	0.22794898	0.77205102	0.179380952	0.264375	0	5	13	31
253	5	18.7	homom	49	27.9	5	0.2	2000	0.246376537	0.040970607	0.148945852	0.180510204	0.819489796	0.124166667	0.222767857	0	4	6	39
254	5	18.7	homom	49	27.9	5	0.2	2000	0.252685821	0.043582503	0.102777778	0.171887755	0.828112245	0.160714286	0.180267857	0	2	4	43
255	5	18.7	homom	49	27.9	5	0.2	2000	0.3101418	0.043199316	0.150670444	0.216112245	0.783887755	0.153809524	0.262839286	0	4	12	33
256	5	18.7	homom	49	27.9	5	0.2	2000	0.279069325	0.042970001	0.085311962	0.181142857	0.818857143	0.160380952	0.196714286	0	0	7	42
257	5	18.7	homom	49	27.9	5	0.2	2000	0.257741001	0.040558475	0.125247988	0.179877551	0.820122449	0.119428571	0.225214286	0	4	2	43
258	5	18.7	homom	49	27.9	5	0.2	2000	0.305478673	0.039080584	0.192029393	0.224102041	0.775897959	0.186047619	0.252642857	0	6	11	32
260	5	18.7	homom	49	27.9	5	0.2	2000	0.258308617	0.038250211	0.133479378	0.182081633	0.817918367	0.138357143	0.214875	0	5	4	40
259	5	18.7	homom	49	27.9	5	0.2	2000	0.285402517	0.04151673	0.175728229	0.209714286	0.790285714	0.144761905	0.258428571	0	5	9	35
261	5	18.7	homom	49	27.9	5	0.2	2000	0.254287986	0.042424567	0.07758816	0.166122449	0.833877551	0.141428571	0.184642857	0	2	2	45
262	5	18.7	homom	49	27.9	5	0.2	2000	0.31836997	0.039492695	0.143262895	0.218010204	0.781989796	0.181428571	0.245446429	0	4	13	32
265	5	18.7	homom	49	27.9	5	0.2	2000	0.280523669	0.035932925	0.1289702	0.192642857	0.807357143	0.17347619	0.207017857	0	2	11	36
263	5	18.7	homom	49	27.9	5	0.2	2000	0.287958513	0.041349005	0.134345839	0.198938776	0.801061224	0.168238095	0.221964286	0	3	8	38
264	5	18.7	homom	49	27.9	5	0.2	2000	0.341229533	0.044438545	0.126112816	0.226244898	0.773755102	0.12347619	0.303321429	0	2	18	29
266	5	18.7	homom	49	27.9	5	0.2	2000	0.241284022	0.04131521	0.148759086	0.178234694	0.821765306	0.127119048	0.216571429	0	4	3	42
267	5	18.7	homom	49	27.9	5	0.2	2000	0.29131198	0.036971643	0.097345133	0.190693878	0.809306122	0.13752381	0.230571429	0	2	12	35
268	5	18.7	homom	49	27.9	5	0.2	2000	0.290123574	0.038595364	0.117200483	0.195459184	0.804540816	0.160285714	0.221839286	0	3	5	41
269	5	18.7	homom	49	27.9	5	0.2	2000	0.311841831	0.041730902	0.125575776	0.209653061	0.790346939	0.17447619	0.236035714	0	4	14	31
270	5	18.7	homom	49	27.9	5	0.2	2000	0.267798029	0.041410066	0.178633185	0.200081633	0.799918367	0.145642857	0.240910714	0	6	7	36
271	5	18.7	homom	49	27.9	5	0.4	2000	0.306733072	0.113480055	0.30246867	0.268306122	0.731693878	0.2665	0.269660714	1	2	20	26
272	5	18.7	homom	49	27.9	5	0.4	2000	0.362046042	0.086514942	0.332291117	0.301112245	0.698887755	0.173166667	0.397071429	0	11	12	26
273	5	18.7	homom	49	27.9	5	0.4	2000	0.320293677	0.102621128	0.25087108	0.259642857	0.740357143	0.196309524	0.307142857	0	8	16	25
274	5	18.7	homom	49	27.9	5	0.4	2000	0.328822682	0.09038338	0.310692771	0.278469388	0.721530612	0.206285714	0.332607143	0	10	13	26
275	5	18.7	homom	49	27.9	5	0.4	2000	0.338778369	0.098543456	0.251532582	0.269306122	0.730693878	0.202071429	0.319732143	0	7	15	27
276	5	18.7	homom	49	27.9	5	0.4	2000	0.395746937	0.129396045	0.359276462	0.335040816	0.664959184	0.257785714	0.392982143	2	12	9	26
277	5	18.7	homom	49	27.9	5	0.4	2000	0.339713822	0.076729896	0.189692524	0.249214286	0.750785714	0.175785714	0.304285714	0	5	12	32
278	5	18.7	homom	49	27.9	5	0.4	2000	0.301913577	0.080227078	0.154783921	0.219897959	0.780102041	0.195404762	0.238267857	0	4	10	35
279	5	18.7	homom	49	27.9	5	0.4	2000	0.315968162	0.087974478	0.21730595	0.24627551	0.75372449	0.188952381	0.289267857	0	6	12	31
280	5	18.7	homom	49	27.9	5	0.4	2000	0.311747731	0.102815177	0.287544752	0.265132653	0.734867347	0.156333333	0.346732143	1	7	13	28
281	5	18.7	homom	49	27.9	5	0.4	2000	0.29086146	0.095357792	0.200307993	0.228959184	0.771040816	0.193404762	0.255625	0	6	10	33
282	5	18.7	homom	49	27.9	5	0.4	2000	0.300170164	0.099172238	0.1807417	0.229510204	0.770489796	0.167261905	0.276196429	0	3	13	33
283	5	18.7	homom	49	27.9	5	0.4	2000	0.329605226	0.102610452	0.259612485	0.267091837	0.732908163	0.185690476	0.328142857	1	5	14	29
284	5	18.7	homom	49	27.9	5	0.4	2000	0.373174197	0.120567376	0.247453295	0.291071429	0.708928571	0.279190476	0.299982143	0	9	18	22
286	5	18.7	homom	49	27.9	5	0.4	2000	0.272384882	0.082992836	0.227410897	0.223887755	0.776112245	0.180880952	0.256142857	0	5	12	32
285	5	18.7	homom	49	27.9	5	0.4	2000	0.2994945	0.080698392	0.274483804	0.250816327	0.749183673	0.183428571	0.301357143	0	8	10	31
287	5	18.7	homom	49	27.9	5	0.4	2000	0.283088444	0.093113534	0.148096071	0.210387755	0.789612245	0.165309524	0.244196429	0	4	9	36
288	5	18.7	homom	49	27.9	5	0.4	2000	0.300288228	0.07296046	0.197786424	0.229010204	0.770989796	0.160690476	0.28025	0	3	15	31
289	5	18.7	homom	49	27.9	5	0.4	2000	0.319582759	0.095904418	0.165056604	0.235387755	0.764612245	0.184071429	0.273875	0	4	13	32
290	5	18.7	homom	49	27.9	5	0.4	2000	0.335673333	0.086736595	0.326393629	0.285469388	0.714530612	0.196547619	0.352160714	0	11	10	28
291	5	18.7	homom	49	27.9	5	0.4	2000	0.311885595	0.092169614	0.273065644	0.259632653	0.740367347	0.228428571	0.283035714	0	8	10	31
292	5	18.7	homom	49	27.9	5	0.4	2000	0.303706648	0.081091121	0.208141875	0.23522449	0.76477551	0.138785714	0.307553571	0	5	8	36
293	5	18.7	homom	49	27.9	5	0.4	2000	0.358153007	0.115156018	0.320599962	0.301336735	0.698663265	0.230857143	0.354196429	1	12	8	28
294	5	18.7	homom	49	27.9	5	0.4	2000	0.303087731	0.087360102	0.192173331	0.231132653	0.768867347	0.173047619	0.274696429	0	5	8	36
295	5	18.7	homom	49	27.9	5	0.4	2000	0.324613578	0.081213672	0.221886222	0.250306122	0.749693878	0.174404762	0.307232143	0	8	10	31
296	5	18.7	homom	49	27.9	5	0.4	2000	0.252691444	0.08275463	0.279619956	0.226989796	0.773010204	0.154738095	0.281178571	0	8	5	36
297	5	18.7	homom	49	27.9	5	0.4	2000	0.280364776	0.112667125	0.207094773	0.228214286	0.771785714	0.169380952	0.272339286	0	6	11	32
298	5	18.7	homom	49	27.9	5	0.4	2000	0.316294778	0.085631969	0.221895831	0.246602041	0.753397959	0.15697619	0.313821429	0	7	9	33
299	5	18.7	homom	49	27.9	5	0.4	2000	0.302655704	0.083128671	0.260231367	0.249285714	0.750714286	0.167595238	0.310553571	0	4	18	27
300	5	18.7	homom	49	27.9	5	0.4	2000	0.316885383	0.087397831	0.229952164	0.2495	0.7505	0.160190476	0.316482143	0	7	13	29
301	5	18.7	homom	49	27.9	5	0.6	2000	0.671083266	0.893103264	0.532967864	0.676214286	0.323785714	0.836761905	0.555803571	22	12	15	0
302	5	18.7	homom	49	27.9	5	0.6	2000	0.798850465	0.913664498	0.725841681	0.801214286	0.198785714	0.914095238	0.716553571	38	0	11	0
303	5	18.7	homom	49	27.9	5	0.6	2000	0.685727797	0.874289392	0.471403224	0.663673469	0.336326531	0.677190476	0.653535714	17	19	13	0
304	5	18.7	homom	49	27.9	5	0.6	2000	0.693349707	0.879828096	0.590663391	0.70105102	0.29894898	0.786	0.637339286	28	5	14	2
305	5	18.7	homom	49	27.9	5	0.6	2000	0.747552818	0.897562282	0.647953969	0.74927551	0.25072449	0.791261905	0.717785714	27	12	10	0
306	5	18.7	homom	49	27.9	5	0.6	2000	0.779858818	0.910091939	0.6722569	0.775520408	0.224479592	0.847	0.721910714	32	7	10	0
307	5	18.7	homom	49	27.9	5	0.6	2000	0.716959064	0.897387659	0.592549079	0.717714286	0.282285714	0.792857143	0.661357143	28	7	14	0
308	5	18.7	homom	49	27.9	5	0.6	2000	0.716893944	0.894531667	0.605637022	0.721030612	0.278969388	0.859047619	0.617517857	27	7	15	0
309	5	18.7	homom	49	27.9	5	0.6	2000	0.640494532	0.862517319	0.588806782	0.66894898	0.33105102	0.798928571	0.571464286	20	10	18	1
310	5	18.7	homom	49	27.9	5	0.6	2000	0.804099795	0.904356161	0.757227604	0.810571429	0.189428571	0.917119048	0.730660714	37	4	8	0
311	5	18.7	homom	49	27.9	5	0.6	2000	0.815270473	0.908436993	0.724172059	0.808428571	0.191571429	0.838714286	0.785714286	40	2	7	0
312	5	18.7	homom	49	27.9	5	0.6	2000	0.747972387	0.905910801	0.614136205	0.74194898	0.25805102	0.78147619	0.712303571	24	19	6	0
313	5	18.7	homom	49	27.9	5	0.6	2000	0.791804526	0.901201744	0.720568336	0.793459184	0.206540816	0.838857143	0.759410714	37	2	10	0
315	5	18.7	homom	49	27.9	5	0.6	2000	0.735657788	0.903785573	0.606129744	0.733030612	0.266969388	0.815309524	0.671321429	27	9	13	0
314	5	18.7	homom	49	27.9	5	0.6	2000	0.751470644	0.89369035	0.661939339	0.754683673	0.245316327	0.773738095	0.740392857	32	5	12	0
316	5	18.7	homom	49	27.9	5	0.6	2000	0.780414134	0.909372497	0.692660034	0.781204082	0.218795918	0.88	0.707107143	32	7	10	0
317	5	18.7	homom	49	27.9	5	0.6	2000	0.823469311	0.90408898	0.765271131	0.823020408	0.176979592	0.833309524	0.815303571	38	4	7	0
318	5	18.7	homom	49	27.9	5	0.6	2000	0.697652386	0.870340703	0.562856172	0.694204082	0.305795918	0.720809524	0.67425	26	7	16	0
319	5	18.7	homom	49	27.9	5	0.6	2000	0.76616367	0.897475583	0.666278852	0.764112245	0.235887755	0.839119048	0.707857143	33	5	11	0
320	5	18.7	homom	49	27.9	5	0.6	2000	0.770886938	0.896172223	0.706867293	0.777377551	0.222622449	0.877119048	0.702571429	31	8	10	0
321	5	18.7	homom	49	27.9	5	0.6	2000	0.756502658	0.882324377	0.682930497	0.760326531	0.239673469	0.861404762	0.684517857	33	4	11	1
322	5	18.7	homom	49	27.9	5	0.6	2000	0.740111184	0.885616365	0.624233654	0.736785714	0.263214286	0.820095238	0.674303571	32	4	12	1
323	5	18.7	homom	49	27.9	5	0.6	2000	0.75961157	0.886221183	0.674236939	0.761071429	0.238928571	0.791119048	0.738535714	34	1	14	0
324	5	18.7	homom	49	27.9	5	0.6	2000	0.763812601	0.898462354	0.664693685	0.762897959	0.237102041	0.8495	0.697946429	33	4	12	0
325	5	18.7	homom	49	27.9	5	0.6	2000	0.732972605	0.888573874	0.600226843	0.726826531	0.273173469	0.724666667	0.728446429	30	7	12	0
326	5	18.7	homom	49	27.9	5	0.6	2000	0.775597851	0.902814942	0.71770353	0.78422449	0.21577551	0.862333333	0.725642857	34	5	10	0
328	5	18.7	homom	49	27.9	5	0.6	2000	0.801045633	0.90118747	0.721971577	0.798602041	0.201397959	0.815952381	0.785589286	36	6	7	0
327	5	18.7	homom	49	27.9	5	0.6	2000	0.74047875	0.901784749	0.658602861	0.74877551	0.25122449	0.83902381	0.681089286	33	5	10	1
329	5	18.7	homom	49	27.9	5	0.6	2000	0.767972002	0.860140232	0.684236528	0.763193878	0.236806122	0.826952381	0.715375	32	8	7	2
330	5	18.7	homom	49	27.9	5	0.6	2000	0.75721996	0.901948225	0.629440665	0.750387755	0.249612245	0.789880952	0.720767857	35	5	9	0
331	5	18.7	homom	49	27.9	5	0.8	2000	0.816774828	0.962850926	0.713655718	0.817183673	0.182816327	0.861119048	0.784232143	37	3	9	0
332	5	18.7	homom	49	27.9	5	0.8	2000	0.798496582	0.961808345	0.64473188	0.788	0.212	0.840880952	0.748339286	33	4	12	0
333	5	18.7	homom	49	27.9	5	0.8	2000	0.859494103	0.963335998	0.772125146	0.855755102	0.144244898	0.904904762	0.818892857	40	0	9	0
334	5	18.7	homom	49	27.9	5	0.8	2000	0.853179986	0.964675489	0.775496441	0.853602041	0.146397959	0.903547619	0.816142857	40	1	8	0
335	5	18.7	homom	49	27.9	5	0.8	2000	0.841971274	0.959985121	0.726889174	0.833459184	0.166540816	0.810190476	0.850910714	38	5	6	0
336	5	18.7	homom	49	27.9	5	0.8	2000	0.849108263	0.962667518	0.761070596	0.847	0.153	0.941880952	0.775839286	38	1	10	0
337	5	18.7	homom	49	27.9	5	0.8	2000	0.79131525	0.962582852	0.653219754	0.786459184	0.213540816	0.8225	0.759428571	31	7	11	0
338	5	18.7	homom	49	27.9	5	0.8	2000	0.848396171	0.964474519	0.7591607	0.847020408	0.152979592	0.904595238	0.803839286	39	1	9	0
339	5	18.7	homom	49	27.9	5	0.8	2000	0.874446703	0.96170099	0.813732843	0.874571429	0.125428571	0.920285714	0.840285714	42	0	7	0
340	5	18.7	homom	49	27.9	5	0.8	2000	0.847960398	0.963006648	0.771469664	0.849234694	0.150765306	0.941738095	0.779857143	38	2	9	0
341	5	18.7	homom	49	27.9	5	0.8	2000	0.799581271	0.958770535	0.671568259	0.7955	0.2045	0.903166667	0.71475	35	2	12	0
342	5	18.7	homom	49	27.9	5	0.8	2000	0.760297993	0.960324665	0.613951735	0.758918367	0.241081633	0.901	0.652357143	29	5	15	0
343	5	18.7	homom	49	27.9	5	0.8	2000	0.778717939	0.963605224	0.662153963	0.782602041	0.217397959	0.909	0.687803571	32	6	11	0
345	5	18.7	homom	49	27.9	5	0.8	2000	0.808629576	0.964099841	0.673725282	0.802163265	0.197836735	0.815642857	0.792053571	34	3	12	0
344	5	18.7	homom	49	27.9	5	0.8	2000	0.79218587	0.965179948	0.66671705	0.791510204	0.208489796	0.898642857	0.711160714	32	3	14	0
346	5	18.7	homom	49	27.9	5	0.8	2000	0.818207569	0.959726159	0.712073481	0.816673469	0.183326531	0.901047619	0.753392857	35	4	10	0
347	5	18.7	homom	49	27.9	5	0.8	2000	0.802132837	0.959894912	0.658864002	0.793061224	0.206938776	0.835119048	0.761517857	35	2	12	0
348	5	18.7	homom	49	27.9	5	0.8	2000	0.84991178	0.967376337	0.752622212	0.846326531	0.153673469	0.87997619	0.821089286	37	4	8	0
349	5	18.7	homom	49	27.9	5	0.8	2000	0.821977104	0.961104275	0.707651299	0.817438776	0.182561224	0.913809524	0.745160714	33	6	10	0
350	5	18.7	homom	49	27.9	5	0.8	2000	0.796226057	0.960541689	0.668078669	0.79322449	0.20677551	0.885119048	0.724303571	34	1	14	0
351	5	18.7	homom	49	27.9	5	0.8	2000	0.858459911	0.962525612	0.77188749	0.85472449	0.14527551	0.937642857	0.792535714	38	3	8	0
352	5	18.7	homom	49	27.9	5	0.8	2000	0.764461326	0.966120566	0.594119442	0.757693878	0.242306122	0.864047619	0.677928571	29	7	13	0
353	5	18.7	homom	49	27.9	5	0.8	2000	0.783485058	0.960911181	0.667258711	0.785959184	0.214040816	0.923428571	0.682857143	32	3	14	0
354	5	18.7	homom	49	27.9	5	0.8	2000	0.809056903	0.961666932	0.708360362	0.8115	0.1885	0.921952381	0.728660714	34	4	11	0
355	5	18.7	homom	49	27.9	5	0.8	2000	0.884866929	0.965052314	0.819876478	0.882428571	0.117571429	0.950642857	0.831267857	42	0	7	0
356	5	18.7	homom	49	27.9	5	0.8	2000	0.865069785	0.95988979	0.786723867	0.862459184	0.137540816	0.930857143	0.811160714	40	2	7	0
357	5	18.7	homom	49	27.9	5	0.8	2000	0.856947919	0.962145781	0.778105725	0.855877551	0.144122449	0.897071429	0.824982143	40	1	8	0
358	5	18.7	homom	49	27.9	5	0.8	2000	0.880989766	0.962503329	0.815202549	0.878908163	0.121091837	0.940690476	0.832571429	42	1	6	0
359	5	18.7	homom	49	27.9	5	0.8	2000	0.857729967	0.963161564	0.78700565	0.858632653	0.141367347	0.908214286	0.821446429	41	0	8	0
360	5	18.7	homom	49	27.9	5	0.8	2000	0.878191004	0.96350907	0.813684052	0.877163265	0.122836735	0.920452381	0.844696429	41	1	7	0
361	5	18.7	homoh	49	27.9	5	0.2	2000	0.744250898	0.06739671	0.937324707	0.666377551	0.333622449	0.64102381	0.685392857	15	31	0	3
362	5	18.7	homoh	49	27.9	5	0.2	2000	0.680128447	0.060696411	0.834157851	0.602714286	0.397285714	0.539880952	0.649839286	12	29	1	7
363	5	18.7	homoh	49	27.9	5	0.2	2000	0.771613246	0.063221755	0.979207621	0.691816327	0.308183673	0.644547619	0.727267857	14	34	0	1
364	5	18.7	homoh	49	27.9	5	0.2	2000	0.629666755	0.066730524	0.774170274	0.56055102	0.43944898	0.517047619	0.593178571	11	28	1	9
365	5	18.7	homoh	49	27.9	5	0.2	2000	0.710316254	0.071131714	0.84599489	0.624755102	0.375244898	0.511857143	0.709428571	15	28	0	6
366	5	18.7	homoh	49	27.9	5	0.2	2000	0.732710031	0.06736519	0.9081506	0.652010204	0.347989796	0.575857143	0.709125	16	29	0	4
367	5	18.7	homoh	49	27.9	5	0.2	2000	0.694171901	0.067655187	0.841946321	0.613826531	0.386173469	0.49447619	0.703339286	13	28	3	5
368	5	18.7	homoh	49	27.9	5	0.2	2000	0.752916185	0.064215294	0.956887447	0.67622449	0.32377551	0.642619048	0.701428571	12	35	0	2
370	5	18.7	homoh	49	27.9	5	0.2	2000	0.711303096	0.063710879	0.901097238	0.638336735	0.361663265	0.58402381	0.679071429	13	31	0	5
369	5	18.7	homoh	49	27.9	5	0.2	2000	0.694306436	0.071568265	0.846805786	0.615397959	0.384602041	0.60747619	0.621339286	10	32	1	6
371	5	18.7	homoh	49	27.9	5	0.2	2000	0.730857552	0.067746449	0.916996348	0.655040816	0.344959184	0.584690476	0.707803571	16	29	0	4
372	5	18.7	homoh	49	27.9	5	0.2	2000	0.657260814	0.062776681	0.828714032	0.589795918	0.410204082	0.538619048	0.628178571	10	27	5	7
373	5	18.7	homoh	49	27.9	5	0.2	2000	0.765217391	0.069138437	0.948245115	0.681295918	0.318704082	0.580357143	0.757	14	33	0	2
374	5	18.7	homoh	49	27.9	5	0.2	2000	0.683854671	0.069566617	0.899337153	0.625704082	0.374295918	0.618595238	0.631035714	11	32	1	5
375	5	18.7	homoh	49	27.9	5	0.2	2000	0.728428961	0.061057334	0.879910297	0.641744898	0.358255102	0.555095238	0.706732143	15	30	0	4
376	5	18.7	homoh	49	27.9	5	0.2	2000	0.67041163	0.062395962	0.819254984	0.595397959	0.404602041	0.521214286	0.651035714	13	28	1	7
377	5	18.7	homoh	49	27.9	5	0.2	2000	0.689546054	0.063486948	0.832268371	0.608897959	0.391102041	0.570095238	0.638	9	34	0	6
378	5	18.7	homoh	49	27.9	5	0.2	2000	0.73051479	0.060764439	0.897973841	0.646265306	0.353734694	0.568809524	0.704357143	14	31	0	4
379	5	18.7	homoh	49	27.9	5	0.2	2000	0.637981413	0.064847324	0.775759893	0.564816327	0.435183673	0.450261905	0.650732143	14	21	6	8
380	5	18.7	homoh	49	27.9	5	0.2	2000	0.695416062	0.067166162	0.862628117	0.619387755	0.380612245	0.610928571	0.625732143	13	30	0	6
381	5	18.7	homoh	49	27.9	5	0.2	2000	0.63916842	0.060815517	0.813436206	0.57627551	0.42372449	0.374666667	0.727482143	14	22	3	10
382	5	18.7	homoh	49	27.9	5	0.2	2000	0.776785714	0.061422983	0.979438126	0.693602041	0.306397959	0.612619048	0.754339286	12	36	0	1
383	5	18.7	homoh	49	27.9	5	0.2	2000	0.641126118	0.064900521	0.783380895	0.569255102	0.430744898	0.483642857	0.633464286	11	28	1	9
384	5	18.7	homoh	49	27.9	5	0.2	2000	0.668815288	0.061295503	0.825236142	0.595428571	0.404571429	0.588666667	0.6005	11	30	0	8
385	5	18.7	homoh	49	27.9	5	0.2	2000	0.722460848	0.064325635	0.91449012	0.646857143	0.353142857	0.63852381	0.653107143	11	34	0	4
386	5	18.7	homoh	49	27.9	5	0.2	2000	0.646654646	0.061756464	0.757745625	0.563704082	0.436295918	0.536785714	0.583892857	10	30	0	9
387	5	18.7	homoh	49	27.9	5	0.2	2000	0.752223682	0.066656145	0.913473517	0.662836735	0.337163265	0.540809524	0.754357143	14	31	1	3
388	5	18.7	homoh	49	27.9	5	0.2	2000	0.63083677	0.067712236	0.79355032	0.567816327	0.432183673	0.453119048	0.653839286	12	23	5	9
389	5	18.7	homoh	49	27.9	5	0.2	2000	0.664461086	0.06362768	0.825602968	0.592357143	0.407642857	0.583404762	0.599071429	11	30	0	8
390	5	18.7	homoh	49	27.9	5	0.2	2000	0.761158045	0.068734373	0.958044331	0.681642857	0.318357143	0.610333333	0.735125	16	31	0	2
391	5	18.7	homoh	49	27.9	5	0.4	2000	0.772919979	0.415645316	0.823660883	0.718173469	0.281826531	0.708880952	0.725142857	29	13	0	7
392	5	18.7	homoh	49	27.9	5	0.4	2000	0.858564793	0.32734902	0.957393673	0.783163265	0.216836735	0.719595238	0.830839286	27	21	1	0
393	5	18.7	homoh	49	27.9	5	0.4	2000	0.83306578	0.434852547	0.91799553	0.780163265	0.219836735	0.759	0.796035714	32	13	0	4
395	5	18.7	homoh	49	27.9	5	0.4	2000	0.802127176	0.386781488	0.898275469	0.747734694	0.252265306	0.710642857	0.775553571	31	13	0	5
394	5	18.7	homoh	49	27.9	5	0.4	2000	0.80026127	0.334276411	0.878365094	0.732265306	0.267734694	0.662571429	0.784535714	25	19	1	4
396	5	18.7	homoh	49	27.9	5	0.4	2000	0.813531009	0.275927789	0.93594885	0.742928571	0.257071429	0.705761905	0.770803571	24	22	0	3
397	5	18.7	homoh	49	27.9	5	0.4	2000	0.782089721	0.300159659	0.84365331	0.706132653	0.293867347	0.619761905	0.770910714	23	21	0	5
398	5	18.7	homoh	49	27.9	5	0.4	2000	0.780374186	0.383626667	0.830648211	0.718030612	0.281969388	0.600357143	0.806285714	28	13	3	5
399	5	18.7	homoh	49	27.9	5	0.4	2000	0.819605842	0.332191598	0.915618369	0.752530612	0.247469388	0.721095238	0.776107143	30	15	1	3
400	5	18.7	homoh	49	27.9	5	0.4	2000	0.755894012	0.387028063	0.817080534	0.701755102	0.298244898	0.682571429	0.716142857	22	19	2	6
401	5	18.7	homoh	49	27.9	5	0.4	2000	0.778761901	0.348198246	0.852474571	0.715428571	0.284571429	0.67902381	0.742732143	26	16	0	7
402	5	18.7	homoh	49	27.9	5	0.4	2000	0.757315365	0.376155665	0.793539643	0.69477551	0.30522449	0.638571429	0.736928571	25	15	2	7
404	5	18.7	homoh	49	27.9	5	0.4	2000	0.835297908	0.383112055	0.918112264	0.77072449	0.22927551	0.710714286	0.815732143	30	15	1	3
403	5	18.7	homoh	49	27.9	5	0.4	2000	0.833048466	0.408548919	0.918630921	0.774867347	0.225132653	0.66202381	0.8595	33	12	0	4
405	5	18.7	homoh	49	27.9	5	0.4	2000	0.770299691	0.349110865	0.852142748	0.710755102	0.289244898	0.723785714	0.700982143	25	17	2	5
406	5	18.7	homoh	49	27.9	5	0.4	2000	0.834121162	0.366857628	0.928827113	0.769612245	0.230387755	0.755071429	0.780517857	25	21	2	1
407	5	18.7	homoh	49	27.9	5	0.4	2000	0.769249767	0.357672014	0.854323308	0.713540816	0.286459184	0.676214286	0.741535714	28	14	0	7
408	5	18.7	homoh	49	27.9	5	0.4	2000	0.797823791	0.45545663	0.85290864	0.747030612	0.252969388	0.736190476	0.755160714	30	13	1	5
409	5	18.7	homoh	49	27.9	5	0.4	2000	0.869371081	0.30808804	0.979257024	0.791112245	0.208887755	0.705595238	0.85525	27	21	0	1
410	5	18.7	homoh	49	27.9	5	0.4	2000	0.863280584	0.401573539	0.959662536	0.801367347	0.198632653	0.780357143	0.817125	31	16	1	1
411	5	18.7	homoh	49	27.9	5	0.4	2000	0.841490304	0.403750067	0.92330193	0.780326531	0.219673469	0.737547619	0.812410714	30	16	1	2
412	5	18.7	homoh	49	27.9	5	0.4	2000	0.851593739	0.389792425	0.9577081	0.792520408	0.207479592	0.771214286	0.8085	34	13	0	2
413	5	18.7	homoh	49	27.9	5	0.4	2000	0.82109492	0.410283594	0.895122136	0.761928571	0.238071429	0.708190476	0.802232143	29	15	1	4
414	5	18.7	homoh	49	27.9	5	0.4	2000	0.879308706	0.399914617	0.981960696	0.815571429	0.184428571	0.788404762	0.835946429	32	17	0	0
415	5	18.7	homoh	49	27.9	5	0.4	2000	0.81213573	0.361698726	0.896704303	0.7485	0.2515	0.743738095	0.752071429	29	15	2	3
416	5	18.7	homoh	49	27.9	5	0.4	2000	0.807478963	0.434009745	0.87793017	0.75522449	0.24477551	0.773261905	0.741696429	26	19	0	4
417	5	18.7	homoh	49	27.9	5	0.4	2000	0.842919266	0.345208256	0.937175158	0.773040816	0.226959184	0.727190476	0.807428571	28	18	3	0
418	5	18.7	homoh	49	27.9	5	0.4	2000	0.763983758	0.412262836	0.801073654	0.707102041	0.292897959	0.625452381	0.768339286	28	13	1	7
419	5	18.7	homoh	49	27.9	5	0.4	2000	0.82731471	0.305653146	0.907801956	0.748979592	0.251020408	0.615809524	0.848857143	29	16	0	4
421	5	18.7	homoh	49	27.9	5	0.6	2000	0.968332892	0.974740933	0.923432914	0.957367347	0.042632653	0.976595238	0.942946429	46	3	0	0
420	5	18.7	homoh	49	27.9	5	0.4	2000	0.875867167	0.393759684	0.979114043	0.811734694	0.188265306	0.777880952	0.837125	30	19	0	0
422	5	18.7	homoh	49	27.9	5	0.6	2000	0.981312826	0.976807567	0.95895763	0.974438776	0.025561224	0.988666667	0.963767857	47	2	0	0
423	5	18.7	homoh	49	27.9	5	0.6	2000	0.964432104	0.977130309	0.920645748	0.955061224	0.044938776	0.977785714	0.938017857	45	2	2	0
424	5	18.7	homoh	49	27.9	5	0.6	2000	0.991643666	0.975796585	0.981062027	0.98572449	0.01427551	0.987190476	0.984625	48	1	0	0
425	5	18.7	homoh	49	27.9	5	0.6	2000	0.977113747	0.980641418	0.940379814	0.967887755	0.032112245	0.97602381	0.961785714	47	2	0	0
426	5	18.7	homoh	49	27.9	5	0.6	2000	0.988538952	0.976325051	0.972721047	0.981959184	0.018040816	0.990214286	0.975767857	48	1	0	0
427	5	18.7	homoh	49	27.9	5	0.6	2000	0.974154882	0.982883124	0.933971908	0.964989796	0.035010204	0.989571429	0.946553571	46	3	0	0
428	5	18.7	homoh	49	27.9	5	0.6	2000	0.97168541	0.982196162	0.926596507	0.9615	0.0385	0.992047619	0.938589286	46	2	1	0
429	5	18.7	homoh	49	27.9	5	0.6	2000	0.975473738	0.978511613	0.943409143	0.967459184	0.032540816	0.986880952	0.952892857	47	1	1	0
430	5	18.7	homoh	49	27.9	5	0.6	2000	0.98422988	0.974780993	0.961070928	0.976173469	0.023826531	0.992166667	0.964178571	47	1	1	0
431	5	18.7	homoh	49	27.9	5	0.6	2000	0.985541987	0.975658248	0.964633269	0.978030612	0.021969388	0.987142857	0.971196429	48	0	1	0
432	5	18.7	homoh	49	27.9	5	0.6	2000	0.977249929	0.974251239	0.942145032	0.967153061	0.032846939	0.975571429	0.960839286	46	3	0	0
433	5	18.7	homoh	49	27.9	5	0.6	2000	0.965825088	0.976828424	0.915826061	0.954428571	0.045571429	0.988428571	0.928928571	45	4	0	0
434	5	18.7	homoh	49	27.9	5	0.6	2000	0.993241069	0.974658237	0.983991902	0.987214286	0.012785714	0.991833333	0.98375	49	0	0	0
435	5	18.7	homoh	49	27.9	5	0.6	2000	0.966731713	0.978258541	0.922051012	0.956826531	0.043173469	0.985238095	0.935517857	46	2	1	0
436	5	18.7	homoh	49	27.9	5	0.6	2000	0.978015313	0.977329159	0.940434294	0.967642857	0.032357143	0.965214286	0.969464286	46	3	0	0
437	5	18.7	homoh	49	27.9	5	0.6	2000	0.969821959	0.97733969	0.930853474	0.96072449	0.03927551	0.988833333	0.939642857	46	3	0	0
438	5	18.7	homoh	49	27.9	5	0.6	2000	0.996008515	0.980023439	0.993237151	0.992193878	0.007806122	0.992809524	0.991732143	49	0	0	0
439	5	18.7	homoh	49	27.9	5	0.6	2000	0.942030087	0.975612342	0.868365421	0.928581633	0.071418367	0.959	0.905767857	43	5	1	0
440	5	18.7	homoh	49	27.9	5	0.6	2000	0.976887724	0.973455132	0.941722152	0.966642857	0.033357143	0.98747619	0.951017857	46	2	1	0
441	5	18.7	homoh	49	27.9	5	0.6	2000	0.986030069	0.978076679	0.971361733	0.980530612	0.019469388	0.990261905	0.973232143	48	1	0	0
442	5	18.7	homoh	49	27.9	5	0.6	2000	0.96823476	0.981332766	0.924170436	0.958918367	0.041081633	0.993214286	0.933196429	46	2	1	0
443	5	18.7	homoh	49	27.9	5	0.6	2000	0.970340901	0.977227776	0.93053281	0.960989796	0.039010204	0.986809524	0.941625	46	2	1	0
444	5	18.7	homoh	49	27.9	5	0.6	2000	0.998194637	0.976004256	0.997705387	0.993806122	0.006193878	0.993690476	0.993892857	49	0	0	0
445	5	18.7	homoh	49	27.9	5	0.6	2000	0.9700508	0.976559606	0.929588157	0.960428571	0.039571429	0.975238095	0.949321429	46	2	1	0
446	5	18.7	homoh	49	27.9	5	0.6	2000	0.986552637	0.978494058	0.968921113	0.98022449	0.01977551	0.98197619	0.978910714	48	1	0	0
447	5	18.7	homoh	49	27.9	5	0.6	2000	0.98991836	0.968318527	0.978419156	0.982673469	0.017326531	0.987690476	0.978910714	48	1	0	0
448	5	18.7	homoh	49	27.9	5	0.6	2000	0.982150293	0.976721734	0.958493553	0.974714286	0.025285714	0.990142857	0.963142857	47	2	0	0
449	5	18.7	homoh	49	27.9	5	0.6	2000	0.992161041	0.977421743	0.982849604	0.986795918	0.013204082	0.980309524	0.991660714	49	0	0	0
450	5	18.7	homoh	49	27.9	5	0.6	2000	0.990447614	0.980171176	0.980212573	0.985704082	0.014295918	0.991071429	0.981678571	48	1	0	0
451	5	18.7	homoh	49	27.9	5	0.8	2000	0.983080006	0.990341	0.962108856	0.978826531	0.021173469	0.995928571	0.966	49	0	0	0
452	5	18.7	homoh	49	27.9	5	0.8	2000	0.989723365	0.988507573	0.973272169	0.985061224	0.014938776	0.995190476	0.977464286	48	1	0	0
454	5	18.7	homoh	49	27.9	5	0.8	2000	0.991187016	0.989298264	0.980822022	0.98805102	0.01194898	0.995309524	0.982607143	48	1	0	0
453	5	18.7	homoh	49	27.9	5	0.8	2000	0.992821698	0.990528388	0.983111818	0.989765306	0.010234694	0.992047619	0.988053571	49	0	0	0
455	5	18.7	homoh	49	27.9	5	0.8	2000	0.98277463	0.988722804	0.95656451	0.976846939	0.023153061	0.99702381	0.961714286	48	1	0	0
456	5	18.7	homoh	49	27.9	5	0.8	2000	0.990254446	0.989641392	0.978849085	0.987081633	0.012918367	0.99497619	0.981160714	49	0	0	0
457	5	18.7	homoh	49	27.9	5	0.8	2000	0.967230784	0.98953582	0.929682779	0.961326531	0.038673469	0.987619048	0.941607143	48	1	0	0
459	5	18.7	homoh	49	27.9	5	0.8	2000	0.98105028	0.989429062	0.95369254	0.975234694	0.024765306	0.988785714	0.965071429	48	0	1	0
458	5	18.7	homoh	49	27.9	5	0.8	2000	0.990513849	0.989022758	0.977995659	0.986816327	0.013183673	0.993571429	0.98175	49	0	0	0
460	5	18.7	homoh	49	27.9	5	0.8	2000	0.994625284	0.989233489	0.988713148	0.992	0.008	0.992761905	0.991428571	49	0	0	0
461	5	18.7	homoh	49	27.9	5	0.8	2000	0.981165291	0.989511793	0.955019137	0.97572449	0.02427551	0.988690476	0.966	48	1	0	0
462	5	18.7	homoh	49	27.9	5	0.8	2000	0.993485775	0.990817806	0.985480672	0.990795918	0.009204082	0.986619048	0.993928571	49	0	0	0
463	5	18.7	homoh	49	27.9	5	0.8	2000	0.991987301	0.988909724	0.982815398	0.988928571	0.011071429	0.995904762	0.983696429	48	1	0	0
464	5	18.7	homoh	49	27.9	5	0.8	2000	0.994310342	0.989586115	0.985742454	0.991102041	0.008897959	0.990785714	0.991339286	49	0	0	0
465	5	18.7	homoh	49	27.9	5	0.8	2000	0.990501599	0.98983515	0.976836633	0.98672449	0.01327551	0.997571429	0.978589286	48	1	0	0
466	5	18.7	homoh	49	27.9	5	0.8	2000	0.983003585	0.988642367	0.962774637	0.978653061	0.021346939	0.995357143	0.966125	47	2	0	0
467	5	18.7	homoh	49	27.9	5	0.8	2000	0.988051296	0.988929498	0.971313481	0.983683673	0.016316327	0.990547619	0.978535714	49	0	0	0
468	5	18.7	homoh	49	27.9	5	0.8	2000	0.982031842	0.988366534	0.959719856	0.977234694	0.022765306	0.993547619	0.965	47	1	1	0
469	5	18.7	homoh	49	27.9	5	0.8	2000	0.990517925	0.99002241	0.978150175	0.987102041	0.012897959	0.997285714	0.979464286	48	1	0	0
470	5	18.7	homoh	49	27.9	5	0.8	2000	0.978327119	0.990565538	0.95570679	0.974612245	0.025387755	0.99697619	0.957839286	47	2	0	0
472	5	18.7	homoh	49	27.9	5	0.8	2000	0.987689233	0.989665328	0.973860437	0.984357143	0.015642857	0.990404762	0.979821429	49	0	0	0
471	5	18.7	homoh	49	27.9	5	0.8	2000	0.98904488	0.988748467	0.974540633	0.985081633	0.014918367	0.991190476	0.9805	49	0	0	0
473	5	18.7	homoh	49	27.9	5	0.8	2000	0.993221623	0.988952054	0.984626399	0.990081633	0.009918367	0.996261905	0.985446429	49	0	0	0
474	5	18.7	homoh	49	27.9	5	0.8	2000	0.987799342	0.990166897	0.971732523	0.983938776	0.016061224	0.985809524	0.982535714	48	1	0	0
475	5	18.7	homoh	49	27.9	5	0.8	2000	0.978947766	0.990253621	0.946513741	0.972346939	0.027653061	0.988738095	0.960053571	48	1	0	0
476	5	18.7	homoh	49	27.9	5	0.8	2000	0.992010779	0.988913762	0.980973551	0.988428571	0.011571429	0.987761905	0.988928571	49	0	0	0
477	5	18.7	homoh	49	27.9	5	0.8	2000	0.991875346	0.988285969	0.985563513	0.989469388	0.010530612	0.993333333	0.986571429	49	0	0	0
478	5	18.7	homoh	49	27.9	5	0.8	2000	0.984737289	0.989706667	0.965364831	0.9805	0.0195	0.995714286	0.969089286	48	1	0	0
479	5	18.7	homoh	49	27.9	5	0.8	2000	0.994610439	0.989874638	0.98892417	0.992173469	0.007826531	0.996238095	0.989125	49	0	0	0
480	5	18.7	homoh	49	27.9	5	0.8	2000	0.998765596	0.98991561	0.999169874	0.997173469	0.002826531	0.997785714	0.996714286	49	0	0	0
