# Supplementary material for: The influence of teacher-student proximity, teacher feedback, and near-seated peer groups on classroom engagement: An agent-based modeling approach
Source: PLoS One. 2021 Jan 7;16(1):e0244935. doi: 10.1371/journal.pone.0244935 (PMC7790242; doi:10.1371/journal.pone.0244935)
Supplement: S1 Dataset — (ZIP) [file pone.0244935.s003.zip › S3_Dataset/TS & peer relatedness-threshold-table.csv]

BehaviorSpace results (NetLogo 6.1.1)
Classroom engagement model.nlogo
TS & peer relatedness threshold
11/12/2019 07:52:44:386 +0800
min-pxcor	max-pxcor	min-pycor	max-pycor
-5	5	-5	5
[run number]	ts-interaction-probability	classsize	peer-interaction-probability	ts-relatedness-threshold-p	TPF ratio	peer-relatedness-threshold-p	[step]	the-entire-class-Engagement-rate	the-entire-class-Disengagement-rate	front-Engagement-rate	back-Engagement-rate
4	18.7	49	27.9	1	0.6	1	2000	0.792777081	0.207222919	0.882582518	0.725423003
2	18.7	49	27.9	1	0.6	1	2000	0.816805883	0.183194117	0.872682706	0.774898265
1	18.7	49	27.9	1	0.6	1	2000	0.804791482	0.195208518	0.899455034	0.733793817
3	18.7	49	27.9	1	0.6	1	2000	0.825138451	0.174861549	0.87344423	0.788909117
6	18.7	49	27.9	1	0.6	1	2000	0.822966068	0.177033932	0.898074772	0.76663454
5	18.7	49	27.9	1	0.6	1	2000	0.752766474	0.247233526	0.793008258	0.722585136
7	18.7	49	27.9	1	0.6	1	2000	0.748146335	0.251853665	0.712905452	0.774576997
8	18.7	49	27.9	1	0.6	1	2000	0.828238942	0.171761058	0.842650104	0.81743057
9	18.7	49	27.9	1	0.6	1	2000	0.873359239	0.126640761	0.970157778	0.800760334
10	18.7	49	27.9	1	0.6	1	2000	0.811543208	0.188456792	0.813569406	0.81002356
11	18.7	49	27.9	1	0.6	1	2000	0.810676295	0.189323705	0.809809381	0.81132648
12	18.7	49	27.9	1	0.6	1	2000	0.707921549	0.292078451	0.79869589	0.639840794
13	18.7	49	27.9	1	0.6	1	2000	0.745922957	0.254077043	0.82634873	0.685603627
14	18.7	49	27.9	1	0.6	1	2000	0.74188416	0.25811584	0.778586897	0.714357107
16	18.7	49	27.9	1	0.6	1	2000	0.717753368	0.282246632	0.762261726	0.6843721
15	18.7	49	27.9	1	0.6	1	2000	0.761078644	0.238921356	0.839270841	0.702434497
17	18.7	49	27.9	1	0.6	1	2000	0.775316423	0.224683577	0.751719378	0.793014207
18	18.7	49	27.9	1	0.6	1	2000	0.808361126	0.191638874	0.871421432	0.761065896
19	18.7	49	27.9	1	0.6	1	2000	0.820518312	0.179481688	0.87334904	0.780895267
20	18.7	49	27.9	1	0.6	1	2000	0.810788483	0.189211517	0.771495205	0.840258442
21	18.7	49	27.9	1	0.6	1	2000	0.77164479	0.22835521	0.823873777	0.732473049
22	18.7	49	27.9	1	0.6	1	2000	0.730379708	0.269620292	0.836438923	0.650835297
23	18.7	49	27.9	1	0.6	1	2000	0.757631388	0.242368612	0.76823493	0.749678732
24	18.7	49	27.9	1	0.6	1	2000	0.769951759	0.230048241	0.838461722	0.718569287
25	18.7	49	27.9	1	0.6	1	2000	0.811329029	0.188670971	0.867756598	0.769008353
26	18.7	49	27.9	1	0.6	1	2000	0.803333027	0.196666973	0.80771519	0.800046405
27	18.7	49	27.9	1	0.6	1	2000	0.772613693	0.227386307	0.757097642	0.784250732
28	18.7	49	27.9	1	0.6	1	2000	0.78938082	0.21061918	0.8456962	0.747144285
29	18.7	49	27.9	1	0.6	1	2000	0.743312017	0.256687983	0.847243045	0.665363747
30	18.7	49	27.9	1	0.6	1	2000	0.750849065	0.249150935	0.775635992	0.732258871
32	18.7	49	27.9	1	0.6	3	2000	0.842650104	0.157349896	0.883010876	0.812379525
31	18.7	49	27.9	1	0.6	3	2000	0.74268988	0.25731012	0.834297137	0.673984436
33	18.7	49	27.9	1	0.6	3	2000	0.765290824	0.234709176	0.871350039	0.685746413
34	18.7	49	27.9	1	0.6	3	2000	0.783801977	0.216198023	0.807524809	0.766009852
35	18.7	49	27.9	1	0.6	3	2000	0.764005752	0.235994248	0.816163347	0.724887556
36	18.7	49	27.9	1	0.6	3	2000	0.745464003	0.254535997	0.801694391	0.703291212
37	18.7	49	27.9	1	0.6	3	2000	0.726289916	0.273710084	0.803788582	0.668165917
38	18.7	49	27.9	1	0.6	3	2000	0.834807086	0.165192914	0.874776897	0.804829728
39	18.7	49	27.9	1	0.6	3	2000	0.766790074	0.233209926	0.749958354	0.779413864
40	18.7	49	27.9	1	0.6	3	2000	0.727207825	0.272792175	0.786083149	0.683051331
41	18.7	49	27.9	1	0.6	3	2000	0.804995461	0.195004539	0.863282644	0.761280074
42	18.7	49	27.9	1	0.6	3	2000	0.755591592	0.244408408	0.841603008	0.69108303
43	18.7	49	27.9	1	0.6	3	2000	0.777641791	0.222358209	0.874110564	0.705290212
44	18.7	49	27.9	1	0.6	3	2000	0.792338525	0.207661475	0.846576712	0.751659884
45	18.7	49	27.9	1	0.6	3	2000	0.729329213	0.270670787	0.777872968	0.692921396
46	18.7	49	27.9	1	0.6	3	2000	0.793246234	0.206753766	0.782299327	0.801456415
47	18.7	49	27.9	1	0.6	3	2000	0.799834776	0.200165224	0.807334428	0.794210038
48	18.7	49	27.9	1	0.6	3	2000	0.787850972	0.212149028	0.790747483	0.785678589
49	18.7	49	27.9	1	0.6	3	2000	0.73316403	0.26683597	0.767092644	0.70771757
50	18.7	49	27.9	1	0.6	3	2000	0.783852971	0.216147029	0.885961781	0.707271364
51	18.7	49	27.9	1	0.6	3	2000	0.841212047	0.158787953	0.884676709	0.80861355
52	18.7	49	27.9	1	0.6	3	2000	0.771063448	0.228936552	0.755265225	0.782912115
53	18.7	49	27.9	1	0.6	3	2000	0.768360718	0.231639282	0.854572714	0.703701721
54	18.7	49	27.9	1	0.6	3	2000	0.698854654	0.301145346	0.803360225	0.620475477
55	18.7	49	27.9	1	0.6	3	2000	0.840600108	0.159399892	0.836224745	0.843881631
56	18.7	49	27.9	1	0.6	3	2000	0.805719589	0.194280411	0.806477714	0.805150996
57	18.7	49	27.9	1	0.6	3	2000	0.722312313	0.277687687	0.716284715	0.726833012
58	18.7	49	27.9	1	0.6	3	2000	0.74288366	0.25711634	0.799386021	0.700506889
59	18.7	49	27.9	1	0.6	3	2000	0.798468113	0.201531887	0.865043669	0.748536446
60	18.7	49	27.9	1	0.6	3	2000	0.812950668	0.187049332	0.897908189	0.749232527
61	18.7	49	27.9	1	0.6	5	2000	0.772572897	0.227427103	0.871564218	0.698329407
62	18.7	49	27.9	1	0.6	5	2000	0.797631796	0.202368204	0.836081959	0.768794174
63	18.7	49	27.9	1	0.6	5	2000	0.790737284	0.209262716	0.857071464	0.74098665
64	18.7	49	27.9	1	0.6	5	2000	0.789452213	0.210547787	0.846433926	0.746715928
65	18.7	49	27.9	1	0.6	5	2000	0.80882008	0.19117992	0.922395945	0.723638181
66	18.7	49	27.9	1	0.6	5	2000	0.804995461	0.195004539	0.827062659	0.788445063
67	18.7	49	27.9	1	0.6	5	2000	0.781629593	0.218370407	0.882749102	0.705789962
68	18.7	49	27.9	1	0.6	5	2000	0.709410601	0.290589399	0.839889579	0.611551367
69	18.7	49	27.9	1	0.6	5	2000	0.768911463	0.231088537	0.831988768	0.721603484
70	18.7	49	27.9	1	0.6	5	2000	0.797540006	0.202459994	0.848171153	0.759566645
71	18.7	49	27.9	1	0.6	5	2000	0.749349815	0.250650185	0.761167036	0.740486899
72	18.7	49	27.9	1	0.6	5	2000	0.786290528	0.213709472	0.844863283	0.742360962
73	18.7	49	27.9	1	0.6	5	2000	0.712460096	0.287539904	0.863948978	0.598843435
74	18.7	49	27.9	1	0.6	5	2000	0.783292027	0.216707973	0.861878585	0.72435211
75	18.7	49	27.9	1	0.6	5	2000	0.760038348	0.239961652	0.866376336	0.680284858
76	18.7	49	27.9	1	0.6	5	2000	0.840375731	0.159624269	0.854763095	0.829585207
77	18.7	49	27.9	1	0.6	5	2000	0.803363624	0.196636376	0.891506628	0.737256372
78	18.7	49	27.9	1	0.6	5	2000	0.766892064	0.233107936	0.81333143	0.73206254
80	18.7	49	27.9	1	0.6	5	2000	0.859111261	0.140888739	0.912757907	0.818876276
79	18.7	49	27.9	1	0.6	5	2000	0.78136442	0.21863558	0.835130054	0.741040194
81	18.7	49	27.9	1	0.6	5	2000	0.749319218	0.250680782	0.82475429	0.692742914
82	18.7	49	27.9	1	0.6	5	2000	0.790461912	0.209538088	0.896147165	0.711197972
83	18.7	49	27.9	1	0.6	5	2000	0.711705372	0.288294628	0.790366721	0.65270936
84	18.7	49	27.9	1	0.6	5	2000	0.776642291	0.223357709	0.818566907	0.745198829
85	18.7	49	27.9	1	0.6	5	2000	0.815225041	0.184774959	0.808286333	0.820429071
86	18.7	49	27.9	1	0.6	5	2000	0.727371008	0.272628992	0.802693891	0.670878846
87	18.7	49	27.9	1	0.6	5	2000	0.719211823	0.280788177	0.675091026	0.75230242
88	18.7	49	27.9	1	0.6	5	2000	0.838417526	0.161582474	0.886985079	0.801991861
89	18.7	49	27.9	1	0.6	5	2000	0.787667391	0.212332609	0.840674901	0.747911758
90	18.7	49	27.9	1	0.6	5	2000	0.80400616	0.19599384	0.90911687	0.725173128
91	18.7	49	27.9	1	0.6	7	2000	0.79288927	0.20711073	0.829609005	0.765349468
92	18.7	49	27.9	1	0.6	7	2000	0.796734286	0.203265714	0.842150353	0.762672235
93	18.7	49	27.9	1	0.6	7	2000	0.716345909	0.283654091	0.812117751	0.644517027
94	18.7	49	27.9	1	0.6	7	2000	0.798284531	0.201715469	0.859736798	0.752195331
95	18.7	49	27.9	1	0.6	7	2000	0.744433905	0.255566095	0.768996454	0.726011994
96	18.7	49	27.9	1	0.6	7	2000	0.736295118	0.263704882	0.863948978	0.640554723
97	18.7	49	27.9	1	0.6	7	2000	0.756591092	0.243408908	0.832083958	0.699971443
98	18.7	49	27.9	1	0.6	7	2000	0.738518496	0.261481504	0.704290712	0.764189334
99	18.7	49	27.9	1	0.6	7	2000	0.763822171	0.236177829	0.808571905	0.73025987
100	18.7	49	27.9	1	0.6	7	2000	0.776009954	0.223990046	0.824468718	0.739665881
101	18.7	49	27.9	1	0.6	7	2000	0.752521698	0.247478302	0.81913805	0.702559435
102	18.7	49	27.9	1	0.6	7	2000	0.768268927	0.231731073	0.808262535	0.73827372
103	18.7	49	27.9	1	0.6	7	2000	0.792307928	0.207692072	0.792675091	0.792032555
104	18.7	49	27.9	1	0.6	7	2000	0.812134749	0.187865251	0.836343733	0.793978011
105	18.7	49	27.9	1	0.6	7	2000	0.706769064	0.293230936	0.745127436	0.678000286
106	18.7	49	27.9	1	0.6	7	2000	0.722230721	0.277769279	0.838009567	0.635396587
107	18.7	49	27.9	1	0.6	7	2000	0.787932564	0.212067436	0.843720997	0.74609124
108	18.7	49	27.9	1	0.6	7	2000	0.797101449	0.202898551	0.894457533	0.724084386
109	18.7	49	27.9	1	0.6	7	2000	0.784577099	0.215422901	0.861949977	0.726547441
110	18.7	49	27.9	1	0.6	7	2000	0.795704189	0.204295811	0.859784394	0.747644035
111	18.7	49	27.9	1	0.6	7	2000	0.725168028	0.274831972	0.758477904	0.700185621
112	18.7	49	27.9	1	0.6	7	2000	0.755520199	0.244479801	0.863401633	0.674609124
113	18.7	49	27.9	1	0.6	7	2000	0.715173026	0.284826974	0.824230742	0.633379739
114	18.7	49	27.9	1	0.6	7	2000	0.818866077	0.181133923	0.84248352	0.801152995
115	18.7	49	27.9	1	0.6	7	2000	0.785933564	0.214066436	0.788700888	0.783858071
116	18.7	49	27.9	1	0.6	7	2000	0.770400514	0.229599486	0.791961162	0.754230028
117	18.7	49	27.9	1	0.6	7	2000	0.787942763	0.212057237	0.853930178	0.738452202
118	18.7	49	27.9	1	0.6	7	2000	0.774939061	0.225060939	0.823968968	0.738166631
120	18.7	49	27.9	1	0.6	7	2000	0.764882865	0.235117135	0.842816687	0.706432498
119	18.7	49	27.9	1	0.6	7	2000	0.772583096	0.227416904	0.887936984	0.68606768
121	18.7	49	27.9	1	0.6	9	2000	0.73286826	0.26713174	0.727184027	0.737131434
122	18.7	49	27.9	1	0.6	9	2000	0.749176432	0.250823568	0.823136051	0.693706718
124	18.7	49	27.9	1	0.6	9	2000	0.795520607	0.204479393	0.84760001	0.756461055
123	18.7	49	27.9	1	0.6	9	2000	0.660353497	0.339646503	0.734585088	0.604679803
125	18.7	49	27.9	1	0.6	9	2000	0.701720568	0.298279432	0.768068347	0.651959734
126	18.7	49	27.9	1	0.6	9	2000	0.776509704	0.223490296	0.863758597	0.711073035
127	18.7	49	27.9	1	0.6	9	2000	0.784403717	0.215596283	0.865900383	0.723281217
128	18.7	49	27.9	1	0.6	9	2000	0.778314924	0.221685076	0.856048166	0.720014993
129	18.7	49	27.9	1	0.6	9	2000	0.760905262	0.239094738	0.858094762	0.688013136
130	18.7	49	27.9	1	0.6	9	2000	0.748442105	0.251557895	0.811189643	0.701381452
131	18.7	49	27.9	1	0.6	9	2000	0.764964457	0.235035543	0.78386997	0.750785322
132	18.7	49	27.9	1	0.6	9	2000	0.703688972	0.296311028	0.762713881	0.65942029
133	18.7	49	27.9	1	0.6	9	2000	0.701292211	0.298707789	0.707669975	0.696508888
134	18.7	49	27.9	1	0.6	9	2000	0.681516385	0.318483615	0.792365722	0.598379382
135	18.7	49	27.9	1	0.6	9	2000	0.769411213	0.230588787	0.844863283	0.71282216
136	18.7	49	27.9	1	0.6	9	2000	0.738753072	0.261246928	0.77875348	0.708752766
137	18.7	49	27.9	1	0.6	9	2000	0.760089343	0.239910657	0.829585207	0.707967445
138	18.7	49	27.9	1	0.6	9	2000	0.701649175	0.298350825	0.776540301	0.645480831
139	18.7	49	27.9	1	0.6	9	2000	0.71853869	0.28146131	0.826301135	0.637716856
140	18.7	49	27.9	1	0.6	9	2000	0.712062336	0.287937664	0.719426001	0.706539587
141	18.7	49	27.9	1	0.6	9	2000	0.719385205	0.280614795	0.779396016	0.674377097
142	18.7	49	27.9	1	0.6	9	2000	0.818651899	0.181348101	0.853668404	0.79238952
143	18.7	49	27.9	1	0.6	9	2000	0.718752868	0.281247132	0.762713881	0.685782109
144	18.7	49	27.9	1	0.6	9	2000	0.750859264	0.249140736	0.794317127	0.718265867
145	18.7	49	27.9	1	0.6	9	2000	0.772032351	0.227967649	0.820994265	0.735310916
146	18.7	49	27.9	1	0.6	9	2000	0.744015747	0.255984253	0.821660598	0.685782109
147	18.7	49	27.9	1	0.6	9	2000	0.806331528	0.193668472	0.895504629	0.739451703
148	18.7	49	27.9	1	0.6	9	2000	0.800813879	0.199186121	0.871921182	0.747483401
149	18.7	49	27.9	1	0.6	9	2000	0.705789962	0.294210038	0.779181838	0.650746056
150	18.7	49	27.9	1	0.6	9	2000	0.760436108	0.239563892	0.840508317	0.700381952
151	18.7	49	27.9	3	0.6	1	2000	0.766290324	0.233709676	0.847219248	0.705593632
152	18.7	49	27.9	3	0.6	1	2000	0.809564605	0.190435395	0.838318936	0.787998858
153	18.7	49	27.9	3	0.6	1	2000	0.759813971	0.240186029	0.922253159	0.637984579
154	18.7	49	27.9	3	0.6	1	2000	0.799579802	0.200420198	0.877894386	0.740843864
155	18.7	49	27.9	3	0.6	1	2000	0.722771267	0.277228733	0.794531306	0.668951239
156	18.7	49	27.9	3	0.6	1	2000	0.775581597	0.224418403	0.840603508	0.726815164
157	18.7	49	27.9	3	0.6	1	2000	0.795632796	0.204367204	0.884510126	0.728974798
158	18.7	49	27.9	3	0.6	1	2000	0.775897765	0.224102235	0.828538112	0.736417506
159	18.7	49	27.9	3	0.6	1	2000	0.834796887	0.165203113	0.875586017	0.80420504
160	18.7	49	27.9	3	0.6	1	2000	0.758222929	0.241777071	0.843435425	0.694313558
161	18.7	49	27.9	3	0.6	1	2000	0.792603698	0.207396302	0.845601009	0.752855715
162	18.7	49	27.9	3	0.6	1	2000	0.742577691	0.257422309	0.848004569	0.663507532
163	18.7	49	27.9	3	0.6	1	2000	0.750757274	0.249242726	0.766116942	0.739237524
164	18.7	49	27.9	3	0.6	1	2000	0.834337933	0.165662067	0.851788392	0.821250089
165	18.7	49	27.9	3	0.6	1	2000	0.78086467	0.21913533	0.779824374	0.781644892
166	18.7	49	27.9	3	0.6	1	2000	0.786627095	0.213372905	0.769186835	0.799707289
167	18.7	49	27.9	3	0.6	1	2000	0.803465614	0.196534386	0.854049166	0.76552795
168	18.7	49	27.9	3	0.6	1	2000	0.77304205	0.22695795	0.845029866	0.719051189
169	18.7	49	27.9	3	0.6	1	2000	0.771053249	0.228946751	0.831155851	0.725976298
170	18.7	49	27.9	3	0.6	1	2000	0.759181634	0.240818366	0.835510816	0.701934747
171	18.7	49	27.9	3	0.6	1	2000	0.758773674	0.241226326	0.860188953	0.682712215
172	18.7	49	27.9	3	0.6	1	2000	0.736692878	0.263307122	0.776921063	0.706521739
173	18.7	49	27.9	3	0.6	1	2000	0.840049363	0.159950637	0.898526927	0.79619119
174	18.7	49	27.9	3	0.6	1	2000	0.738640884	0.261359116	0.808548107	0.686210466
175	18.7	49	27.9	3	0.6	1	2000	0.787290028	0.212709972	0.879750601	0.717944599
176	18.7	49	27.9	3	0.6	1	2000	0.752531897	0.247468103	0.796316128	0.719693725
177	18.7	49	27.9	3	0.6	1	2000	0.736641883	0.263358117	0.855881583	0.647212108
178	18.7	49	27.9	3	0.6	1	2000	0.812960867	0.187039133	0.908164965	0.741557793
179	18.7	49	27.9	3	0.6	1	2000	0.817387225	0.182612775	0.912781704	0.745841365
180	18.7	49	27.9	3	0.6	1	2000	0.750145335	0.249854665	0.853977773	0.672271007
181	18.7	49	27.9	3	0.6	3	2000	0.810166345	0.189833655	0.823421623	0.800224888
182	18.7	49	27.9	3	0.6	3	2000	0.741231425	0.258768575	0.863163656	0.649782252
183	18.7	49	27.9	3	0.6	3	2000	0.773307224	0.226692776	0.873134861	0.698436496
184	18.7	49	27.9	3	0.6	3	2000	0.763811972	0.236188028	0.791556603	0.743003498
185	18.7	49	27.9	3	0.6	3	2000	0.711205622	0.288794378	0.78767759	0.653851646
186	18.7	49	27.9	3	0.6	3	2000	0.796509908	0.203490092	0.82244592	0.7770579
187	18.7	49	27.9	3	0.6	3	2000	0.829044661	0.170955339	0.889198258	0.783929464
188	18.7	49	27.9	3	0.6	3	2000	0.766820671	0.233179329	0.835034864	0.715660027
189	18.7	49	27.9	3	0.6	3	2000	0.768115942	0.231884058	0.781252231	0.758263725
190	18.7	49	27.9	3	0.6	3	2000	0.666513682	0.333486318	0.754337117	0.600646106
191	18.7	49	27.9	3	0.6	3	2000	0.777529603	0.222470397	0.84909926	0.72385236
192	18.7	49	27.9	3	0.6	3	2000	0.760242328	0.239757672	0.89719426	0.657528379
193	18.7	49	27.9	3	0.6	3	2000	0.770655489	0.229344511	0.87906047	0.689351753
194	18.7	49	27.9	3	0.6	3	2000	0.769921162	0.230078838	0.813498013	0.737238524
195	18.7	49	27.9	3	0.6	3	2000	0.802721088	0.197278912	0.889364841	0.737738274
196	18.7	49	27.9	3	0.6	3	2000	0.735713776	0.264286224	0.760952857	0.716784465
197	18.7	49	27.9	3	0.6	3	2000	0.766320921	0.233679079	0.773303824	0.761083744
198	18.7	49	27.9	3	0.6	3	2000	0.75700925	0.24299075	0.775302825	0.74328907
199	18.7	49	27.9	3	0.6	3	2000	0.823924772	0.176075228	0.82194617	0.825408724
200	18.7	49	27.9	3	0.6	3	2000	0.781619394	0.218380606	0.799742986	0.768026701
201	18.7	49	27.9	3	0.6	3	2000	0.753531398	0.246468602	0.699769163	0.793853073
202	18.7	49	27.9	3	0.6	3	2000	0.762353517	0.237646483	0.761167036	0.763243378
203	18.7	49	27.9	3	0.6	3	2000	0.799987761	0.200012239	0.803265034	0.797529807
204	18.7	49	27.9	3	0.6	3	2000	0.644983631	0.355016369	0.681444992	0.61763761
205	18.7	49	27.9	3	0.6	3	2000	0.786127344	0.213872656	0.804597701	0.772274577
206	18.7	49	27.9	3	0.6	3	2000	0.778600496	0.221399504	0.889103068	0.695723567
207	18.7	49	27.9	3	0.6	3	2000	0.837611806	0.162388194	0.772185336	0.886681659
208	18.7	49	27.9	3	0.6	3	2000	0.793878571	0.206121429	0.828990267	0.767544799
209	18.7	49	27.9	3	0.6	3	2000	0.774296525	0.225703475	0.775945361	0.773059899
210	18.7	49	27.9	3	0.6	3	2000	0.807983763	0.192016237	0.864258347	0.765777825
211	18.7	49	27.9	3	0.6	5	2000	0.714785464	0.285214536	0.75631232	0.683640323
212	18.7	49	27.9	3	0.6	5	2000	0.686646473	0.313353527	0.866352538	0.551866924
213	18.7	49	27.9	3	0.6	5	2000	0.745219227	0.254780773	0.771519002	0.725494396
214	18.7	49	27.9	3	0.6	5	2000	0.743210028	0.256789972	0.817424621	0.687549083
215	18.7	49	27.9	3	0.6	5	2000	0.80120144	0.19879856	0.805502011	0.797976012
216	18.7	49	27.9	3	0.6	5	2000	0.761772175	0.238227825	0.800218938	0.732937103
217	18.7	49	27.9	3	0.6	5	2000	0.724800865	0.275199135	0.679422194	0.758834868
218	18.7	49	27.9	3	0.6	5	2000	0.797121847	0.202878153	0.886889888	0.729795816
219	18.7	49	27.9	3	0.6	5	2000	0.793674591	0.206325409	0.863211252	0.741522096
220	18.7	49	27.9	3	0.6	5	2000	0.708604881	0.291395119	0.686966041	0.724834012
221	18.7	49	27.9	3	0.6	5	2000	0.785056451	0.214943549	0.864377335	0.725565789
222	18.7	49	27.9	3	0.6	5	2000	0.755795572	0.244204428	0.816853478	0.710002142
223	18.7	49	27.9	3	0.6	5	2000	0.777529603	0.222470397	0.799909569	0.760744628
224	18.7	49	27.9	3	0.6	5	2000	0.787565401	0.212434599	0.816163347	0.766116942
225	18.7	49	27.9	3	0.6	5	2000	0.76593336	0.23406664	0.836462721	0.713036339
226	18.7	49	27.9	3	0.6	5	2000	0.800844476	0.199155524	0.810190143	0.793835225
227	18.7	49	27.9	3	0.6	5	2000	0.826127752	0.173872248	0.851931177	0.806775184
228	18.7	49	27.9	3	0.6	5	2000	0.827219044	0.172780956	0.876609314	0.79017634
229	18.7	49	27.9	3	0.6	5	2000	0.681506186	0.318493814	0.748649485	0.631148711
230	18.7	49	27.9	3	0.6	5	2000	0.796050954	0.203949046	0.895885391	0.721175127
231	18.7	49	27.9	3	0.6	5	2000	0.746249324	0.253750676	0.799076652	0.706628828
232	18.7	49	27.9	3	0.6	5	2000	0.739670981	0.260329019	0.800552105	0.694010138
233	18.7	49	27.9	3	0.6	5	2000	0.762843068	0.237156932	0.789248233	0.743039195
234	18.7	49	27.9	3	0.6	5	2000	0.776621893	0.223378107	0.724185526	0.815949168
235	18.7	49	27.9	3	0.6	5	2000	0.727778968	0.272221032	0.740439304	0.718283715
236	18.7	49	27.9	3	0.6	5	2000	0.792573101	0.207426899	0.871016873	0.733740273
237	18.7	49	27.9	3	0.6	5	2000	0.782935063	0.217064937	0.82584898	0.750749625
238	18.7	49	27.9	3	0.6	5	2000	0.772195535	0.227804465	0.848551915	0.71492825
239	18.7	49	27.9	3	0.6	5	2000	0.711603382	0.288396618	0.834297137	0.619583066
240	18.7	49	27.9	3	0.6	5	2000	0.753786372	0.246213628	0.873206254	0.664221461
241	18.7	49	27.9	3	0.6	7	2000	0.827830982	0.172169018	0.86342543	0.801135147
242	18.7	49	27.9	3	0.6	7	2000	0.763995553	0.236004447	0.802670094	0.734989648
243	18.7	49	27.9	3	0.6	7	2000	0.793266632	0.206733368	0.877608815	0.730009995
245	18.7	49	27.9	3	0.6	7	2000	0.729410805	0.270589195	0.809809381	0.669111873
244	18.7	49	27.9	3	0.6	7	2000	0.782935063	0.217064937	0.852478523	0.730777468
246	18.7	49	27.9	3	0.6	7	2000	0.758284123	0.241715877	0.851241046	0.688566431
247	18.7	49	27.9	3	0.6	7	2000	0.737233424	0.262766576	0.705432998	0.761083744
248	18.7	49	27.9	3	0.6	7	2000	0.801497211	0.198502789	0.852740297	0.763064896
249	18.7	49	27.9	3	0.6	7	2000	0.748217728	0.251782272	0.835487018	0.68276576
250	18.7	49	27.9	3	0.6	7	2000	0.743607788	0.256392212	0.80631113	0.696580281
251	18.7	49	27.9	3	0.6	7	2000	0.732031943	0.267968057	0.806334928	0.676304705
252	18.7	49	27.9	3	0.6	7	2000	0.70671807	0.29328193	0.787796578	0.645909188
253	18.7	49	27.9	3	0.6	7	2000	0.754428908	0.245571092	0.820756289	0.704683373
254	18.7	49	27.9	3	0.6	7	2000	0.752960255	0.247039745	0.772090145	0.738612836
255	18.7	49	27.9	3	0.6	7	2000	0.720150129	0.279849871	0.795411818	0.663703862
256	18.7	49	27.9	3	0.6	7	2000	0.686014136	0.313985864	0.786321125	0.610783894
257	18.7	49	27.9	3	0.6	7	2000	0.752674683	0.247325317	0.801527808	0.71603484
258	18.7	49	27.9	3	0.6	7	2000	0.791430815	0.208569185	0.845363033	0.750981652
259	18.7	49	27.9	3	0.6	7	2000	0.72184316	0.27815684	0.768211133	0.687067181
260	18.7	49	27.9	3	0.6	7	2000	0.693897949	0.306102051	0.754503701	0.648443635
261	18.7	49	27.9	3	0.6	7	2000	0.708094932	0.291905068	0.702315509	0.7124295
262	18.7	49	27.9	3	0.6	7	2000	0.812654897	0.187345103	0.796554104	0.824730492
263	18.7	49	27.9	3	0.6	7	2000	0.763689584	0.236310416	0.802860475	0.734311416
264	18.7	49	27.9	3	0.6	7	2000	0.798876072	0.201123928	0.895123867	0.726690226
265	18.7	49	27.9	3	0.6	7	2000	0.760884864	0.239115136	0.804431118	0.728225173
266	18.7	49	27.9	3	0.6	7	2000	0.799161644	0.200838356	0.863806192	0.750678232
267	18.7	49	27.9	3	0.6	7	2000	0.741476201	0.258523799	0.822184146	0.680945242
268	18.7	49	27.9	3	0.6	7	2000	0.786555702	0.213444298	0.849979772	0.738987649
269	18.7	49	27.9	3	0.6	7	2000	0.789227835	0.210772165	0.841436425	0.750071393
270	18.7	49	27.9	3	0.6	7	2000	0.764036349	0.235963651	0.85290688	0.697383451
271	18.7	49	27.9	3	0.6	9	2000	0.747279422	0.252720578	0.798791081	0.708645677
272	18.7	49	27.9	3	0.6	9	2000	0.729492397	0.270507603	0.755669784	0.709859356
273	18.7	49	27.9	3	0.6	9	2000	0.792144744	0.207855256	0.861236049	0.740326265
274	18.7	49	27.9	3	0.6	9	2000	0.701169823	0.298830177	0.830941672	0.603840937
275	18.7	49	27.9	3	0.6	9	2000	0.726738671	0.273261329	0.748506699	0.710412651
276	18.7	49	27.9	3	0.6	9	2000	0.766759477	0.233240523	0.871112063	0.688495038
277	18.7	49	27.9	3	0.6	9	2000	0.753215229	0.246784771	0.793698389	0.722852859
278	18.7	49	27.9	3	0.6	9	2000	0.742934655	0.257065345	0.72163918	0.758906261
280	18.7	49	27.9	3	0.6	9	2000	0.820895675	0.179104325	0.868184955	0.785428714
279	18.7	49	27.9	3	0.6	9	2000	0.702546686	0.297453314	0.741652983	0.673216963
281	18.7	49	27.9	3	0.6	9	2000	0.737600587	0.262399413	0.721710573	0.749518098
282	18.7	49	27.9	3	0.6	9	2000	0.716845659	0.283154341	0.787939364	0.66352538
283	18.7	49	27.9	3	0.6	9	2000	0.698885251	0.301114749	0.723233621	0.680623974
284	18.7	49	27.9	3	0.6	9	2000	0.790349723	0.209650277	0.828276338	0.761904762
285	18.7	49	27.9	3	0.6	9	2000	0.796815878	0.203184122	0.832678899	0.769918612
286	18.7	49	27.9	3	0.6	9	2000	0.746810268	0.253189732	0.804788082	0.703326908
287	18.7	49	27.9	3	0.6	9	2000	0.706626279	0.293373721	0.822303134	0.619868637
288	18.7	49	27.9	3	0.6	9	2000	0.775805975	0.224194025	0.874086766	0.702095381
289	18.7	49	27.9	3	0.6	9	2000	0.748952055	0.251047945	0.878179958	0.652031127
290	18.7	49	27.9	3	0.6	9	2000	0.740588889	0.259411111	0.831798387	0.672181766
291	18.7	49	27.9	3	0.6	9	2000	0.685748962	0.314251038	0.748792271	0.638466481
292	18.7	49	27.9	3	0.6	9	2000	0.724321513	0.275678487	0.82244592	0.650728207
293	18.7	49	27.9	3	0.6	9	2000	0.739966751	0.260033249	0.806168344	0.690315557
294	18.7	49	27.9	3	0.6	9	2000	0.736805067	0.263194933	0.825658599	0.670164918
295	18.7	49	27.9	3	0.6	9	2000	0.742893859	0.257106141	0.838556912	0.67114657
296	18.7	49	27.9	3	0.6	9	2000	0.715713572	0.284286428	0.858261346	0.608802741
297	18.7	49	27.9	3	0.6	9	2000	0.740262522	0.259737478	0.819994765	0.68046334
298	18.7	49	27.9	3	0.6	9	2000	0.769472407	0.230527593	0.875681207	0.689815806
299	18.7	49	27.9	3	0.6	9	2000	0.736641883	0.263358117	0.81533043	0.677625473
300	18.7	49	27.9	3	0.6	9	2000	0.791522606	0.208477394	0.854477523	0.744306418
301	18.7	49	27.9	5	0.6	1	2000	0.802639497	0.197360503	0.853977773	0.764135789
302	18.7	49	27.9	5	0.6	1	2000	0.664361697	0.335638303	0.761238428	0.591704148
303	18.7	49	27.9	5	0.6	1	2000	0.777417414	0.222582586	0.788367721	0.769204683
304	18.7	49	27.9	5	0.6	1	2000	0.7044131	0.2955869	0.792341924	0.638466481
305	18.7	49	27.9	5	0.6	1	2000	0.718783465	0.281216535	0.761595393	0.68667452
306	18.7	49	27.9	5	0.6	1	2000	0.736335914	0.263664086	0.801765784	0.687263511
307	18.7	49	27.9	5	0.6	1	2000	0.777998756	0.222001244	0.829989767	0.739005497
308	18.7	49	27.9	5	0.6	1	2000	0.755877163	0.244122837	0.855715	0.680998786
309	18.7	49	27.9	5	0.6	1	2000	0.791114647	0.208885353	0.897384641	0.711412151
310	18.7	49	27.9	5	0.6	1	2000	0.783944762	0.216055238	0.889769401	0.704576283
311	18.7	49	27.9	5	0.6	1	2000	0.666319901	0.333680099	0.727469599	0.620457628
312	18.7	49	27.9	5	0.6	1	2000	0.733724974	0.266275026	0.831203446	0.660616121
313	18.7	49	27.9	5	0.6	1	2000	0.653387592	0.346612408	0.71592775	0.606482473
314	18.7	49	27.9	5	0.6	1	2000	0.717987945	0.282012055	0.746198329	0.696830156
315	18.7	49	27.9	5	0.6	1	2000	0.728594886	0.271405114	0.757882963	0.706628828
316	18.7	49	27.9	5	0.6	1	2000	0.785790778	0.214209222	0.832559911	0.750713929
317	18.7	49	27.9	5	0.6	1	2000	0.742026946	0.257973054	0.848789891	0.661954737
318	18.7	49	27.9	5	0.6	1	2000	0.785586798	0.214413202	0.929368649	0.677750411
319	18.7	49	27.9	5	0.6	1	2000	0.740068741	0.259931259	0.808000762	0.689119726
320	18.7	49	27.9	5	0.6	1	2000	0.720721272	0.279278728	0.826205945	0.641607768
321	18.7	49	27.9	5	0.6	1	2000	0.777519404	0.222480596	0.785749982	0.77134647
322	18.7	49	27.9	5	0.6	1	2000	0.724627482	0.275372518	0.771971157	0.689119726
323	18.7	49	27.9	5	0.6	1	2000	0.776203735	0.223796265	0.782489708	0.771489255
324	18.7	49	27.9	5	0.6	1	2000	0.705494192	0.294505808	0.722591085	0.692671521
325	18.7	49	27.9	5	0.6	1	2000	0.760782874	0.239217126	0.899193261	0.656975084
326	18.7	49	27.9	5	0.6	1	2000	0.704566084	0.295433916	0.7905809	0.640054973
327	18.7	49	27.9	5	0.6	1	2000	0.773266428	0.226733572	0.845838985	0.71883701
328	18.7	49	27.9	5	0.6	1	2000	0.824873278	0.175126722	0.861616811	0.797315628
329	18.7	49	27.9	5	0.6	1	2000	0.767871166	0.232128834	0.839556412	0.714107232
330	18.7	49	27.9	5	0.6	1	2000	0.7174372	0.2825628	0.785797577	0.666166917
331	18.7	49	27.9	5	0.6	3	2000	0.796836276	0.203163724	0.807334428	0.788962662
332	18.7	49	27.9	5	0.6	3	2000	0.777896766	0.222103234	0.801432617	0.760244878
333	18.7	49	27.9	5	0.6	3	2000	0.720272517	0.279727483	0.80952381	0.653334047
334	18.7	49	27.9	5	0.6	3	2000	0.798988261	0.201011739	0.855715	0.756443207
335	18.7	49	27.9	5	0.6	3	2000	0.680190517	0.319809483	0.741034245	0.634557721
336	18.7	49	27.9	5	0.6	3	2000	0.748941856	0.251058144	0.829609005	0.688441494
337	18.7	49	27.9	5	0.6	3	2000	0.771960958	0.228039042	0.781347422	0.764921111
338	18.7	49	27.9	5	0.6	3	2000	0.740252323	0.259747677	0.818709693	0.681409295
339	18.7	49	27.9	5	0.6	3	2000	0.781915165	0.218084835	0.796720687	0.770811023
340	18.7	49	27.9	5	0.6	3	2000	0.825709594	0.174290406	0.904642917	0.766509602
341	18.7	49	27.9	5	0.6	3	2000	0.771155239	0.228844761	0.884652912	0.686031984
342	18.7	49	27.9	5	0.6	3	2000	0.76543361	0.23456639	0.800076152	0.739451703
343	18.7	49	27.9	5	0.6	3	2000	0.764668686	0.235331314	0.837557412	0.710002142
344	18.7	49	27.9	5	0.6	3	2000	0.746514498	0.253485502	0.793032055	0.71162633
345	18.7	49	27.9	5	0.6	3	2000	0.763546798	0.236453202	0.778348921	0.752445206
346	18.7	49	27.9	5	0.6	3	2000	0.76362839	0.23637161	0.821137051	0.720496894
347	18.7	49	27.9	5	0.6	3	2000	0.730869259	0.269130741	0.789938364	0.686567431
348	18.7	49	27.9	5	0.6	3	2000	0.802772083	0.197227917	0.850788891	0.766759477
349	18.7	49	27.9	5	0.6	3	2000	0.766545299	0.233454701	0.753075843	0.776647391
350	18.7	49	27.9	5	0.6	3	2000	0.749706779	0.250293221	0.809880774	0.704576283
351	18.7	49	27.9	5	0.6	3	2000	0.79027833	0.20972167	0.841674401	0.751731277
352	18.7	49	27.9	5	0.6	3	2000	0.736437903	0.263562097	0.830584708	0.6658278
353	18.7	49	27.9	5	0.6	3	2000	0.774520903	0.225479097	0.799052855	0.756121939
354	18.7	49	27.9	5	0.6	3	2000	0.677722363	0.322277637	0.76923443	0.609088313
355	18.7	49	27.9	5	0.6	3	2000	0.768401514	0.231598486	0.823255039	0.727261369
356	18.7	49	27.9	5	0.6	3	2000	0.756346317	0.243653683	0.879536422	0.663953737
357	18.7	49	27.9	5	0.6	3	2000	0.765566196	0.234433804	0.851169653	0.701363604
358	18.7	49	27.9	5	0.6	3	2000	0.809666595	0.190333405	0.871302444	0.763439709
359	18.7	49	27.9	5	0.6	3	2000	0.750563494	0.249436506	0.833083458	0.68867352
360	18.7	49	27.9	5	0.6	3	2000	0.701669573	0.298330427	0.855381833	0.586385379
361	18.7	49	27.9	5	0.6	5	2000	0.839896378	0.160103622	0.860545918	0.824409224
362	18.7	49	27.9	5	0.6	5	2000	0.721119032	0.278880968	0.740891459	0.706289712
363	18.7	49	27.9	5	0.6	5	2000	0.740395109	0.259604891	0.817948169	0.682230313
364	18.7	49	27.9	5	0.6	5	2000	0.742251323	0.257748677	0.784940863	0.710234169
365	18.7	49	27.9	5	0.6	5	2000	0.728972249	0.271027751	0.78146641	0.689601628
366	18.7	49	27.9	5	0.6	5	2000	0.706503891	0.293496109	0.805430618	0.632308846
367	18.7	49	27.9	5	0.6	5	2000	0.734153331	0.265846669	0.73306204	0.7349718
368	18.7	49	27.9	5	0.6	5	2000	0.7404767	0.2595233	0.795721187	0.699043335
369	18.7	49	27.9	5	0.6	5	2000	0.738957052	0.261042948	0.848813688	0.656564575
370	18.7	49	27.9	5	0.6	5	2000	0.71974217	0.28025783	0.803740987	0.656743057
371	18.7	49	27.9	5	0.6	5	2000	0.789737784	0.210262216	0.84538683	0.748001
372	18.7	49	27.9	5	0.6	5	2000	0.795357423	0.204642577	0.82254111	0.774969658
373	18.7	49	27.9	5	0.6	5	2000	0.748023947	0.251976053	0.81904286	0.694759763
374	18.7	49	27.9	5	0.6	5	2000	0.746667483	0.253332517	0.785440613	0.717587635
375	18.7	49	27.9	5	0.6	5	2000	0.757947557	0.242052443	0.865995574	0.676911544
376	18.7	49	27.9	5	0.6	5	2000	0.759110241	0.240889759	0.865257847	0.679499536
377	18.7	49	27.9	5	0.6	5	2000	0.758457506	0.241542494	0.814521311	0.716409652
378	18.7	49	27.9	5	0.6	5	2000	0.819202644	0.180797356	0.887865591	0.767705433
379	18.7	49	27.9	5	0.6	5	2000	0.720823262	0.279176738	0.794935865	0.665238809
380	18.7	49	27.9	5	0.6	5	2000	0.756376914	0.243623086	0.791627996	0.729938602
381	18.7	49	27.9	5	0.6	5	2000	0.735917755	0.264082245	0.783417815	0.700292711
382	18.7	49	27.9	5	0.6	5	2000	0.733388408	0.266611592	0.8266581	0.663436139
383	18.7	49	27.9	5	0.6	5	2000	0.691338004	0.308661996	0.857071464	0.56703791
384	18.7	49	27.9	5	0.6	5	2000	0.782119145	0.217880855	0.799552605	0.769044049
385	18.7	49	27.9	5	0.6	5	2000	0.754551296	0.245448704	0.817710193	0.707182123
386	18.7	49	27.9	5	0.6	5	2000	0.723984946	0.276015054	0.811784584	0.658135218
387	18.7	49	27.9	5	0.6	5	2000	0.750073943	0.249926057	0.819447419	0.698043835
388	18.7	49	27.9	5	0.6	5	2000	0.75700925	0.24299075	0.859379834	0.680231313
389	18.7	49	27.9	5	0.6	5	2000	0.684800457	0.315199543	0.696104329	0.676322553
390	18.7	49	27.9	5	0.6	5	2000	0.693367602	0.306632398	0.758097142	0.644820447
391	18.7	49	27.9	5	0.6	7	2000	0.833878979	0.166121021	0.867875586	0.808381524
392	18.7	49	27.9	5	0.6	7	2000	0.721323012	0.278676988	0.731086838	0.714000143
393	18.7	49	27.9	5	0.6	7	2000	0.677773358	0.322226642	0.699673973	0.661347897
394	18.7	49	27.9	5	0.6	7	2000	0.771236831	0.228763169	0.870255349	0.696972942
395	18.7	49	27.9	5	0.6	7	2000	0.741955553	0.258044447	0.812807882	0.688816306
396	18.7	49	27.9	5	0.6	7	2000	0.83356281	0.16643719	0.876704505	0.80120654
397	18.7	49	27.9	5	0.6	7	2000	0.72524962	0.27475038	0.788201138	0.678035982
398	18.7	49	27.9	5	0.6	7	2000	0.745769972	0.254230028	0.800076152	0.705040337
399	18.7	49	27.9	5	0.6	7	2000	0.760079144	0.239920856	0.838104757	0.701559934
400	18.7	49	27.9	5	0.6	7	2000	0.685544983	0.314455017	0.654886842	0.708538588
401	18.7	49	27.9	5	0.6	7	2000	0.752888862	0.247111138	0.849765593	0.680231313
402	18.7	49	27.9	5	0.6	7	2000	0.763720181	0.236279819	0.834820685	0.710394803
403	18.7	49	27.9	5	0.6	7	2000	0.725871758	0.274128242	0.814164346	0.659652317
404	18.7	49	27.9	5	0.6	7	2000	0.691735765	0.308264235	0.720972847	0.669807953
405	18.7	49	27.9	5	0.6	7	2000	0.705116829	0.294883171	0.721662978	0.692707218
406	18.7	49	27.9	5	0.6	7	2000	0.751685382	0.248314618	0.891720806	0.646658813
407	18.7	49	27.9	5	0.6	7	2000	0.742139135	0.257860865	0.822469718	0.681891197
408	18.7	49	27.9	5	0.6	7	2000	0.796387521	0.203612479	0.835582209	0.766991504
409	18.7	49	27.9	5	0.6	7	2000	0.688421096	0.311578904	0.763189834	0.632344542
410	18.7	49	27.9	5	0.6	7	2000	0.744046344	0.255953656	0.761714381	0.730795317
411	18.7	49	27.9	5	0.6	7	2000	0.750328917	0.249671083	0.805145047	0.70921682
412	18.7	49	27.9	5	0.6	7	2000	0.716662077	0.283337923	0.759786773	0.684318555
413	18.7	49	27.9	5	0.6	7	2000	0.746902059	0.253097941	0.817067657	0.694277861
414	18.7	49	27.9	5	0.6	7	2000	0.728299116	0.271700884	0.740320316	0.719283216
415	18.7	49	27.9	5	0.6	7	2000	0.769156238	0.230843762	0.889721806	0.678732063
416	18.7	49	27.9	5	0.6	7	2000	0.737957552	0.262042448	0.784036553	0.703398301
417	18.7	49	27.9	5	0.6	7	2000	0.780997256	0.219002744	0.857571214	0.723566788
419	18.7	49	27.9	5	0.6	7	2000	0.845526216	0.154473784	0.934604127	0.778717784
418	18.7	49	27.9	5	0.6	7	2000	0.726697876	0.273302124	0.805454416	0.66763047
420	18.7	49	27.9	5	0.6	7	2000	0.797019857	0.202980143	0.846576712	0.759852217
421	18.7	49	27.9	5	0.6	9	2000	0.763455007	0.236544993	0.844101759	0.702969944
422	18.7	49	27.9	5	0.6	9	2000	0.746126937	0.253873063	0.777872968	0.722317413
423	18.7	49	27.9	5	0.6	9	2000	0.720935451	0.279064549	0.79629233	0.664417791
424	18.7	49	27.9	5	0.6	9	2000	0.645972932	0.354027068	0.687989339	0.614460627
425	18.7	49	27.9	5	0.6	9	2000	0.73918143	0.26081857	0.802646296	0.69158278
426	18.7	49	27.9	5	0.6	9	2000	0.727931952	0.272068048	0.827871778	0.652977083
427	18.7	49	27.9	5	0.6	9	2000	0.678874848	0.321125152	0.784203137	0.599878632
428	18.7	49	27.9	5	0.6	9	2000	0.787840773	0.212159227	0.824706694	0.760191333
429	18.7	49	27.9	5	0.6	9	2000	0.761894563	0.238105437	0.768568097	0.756889412
430	18.7	49	27.9	5	0.6	9	2000	0.740354313	0.259645687	0.79619714	0.698472192
431	18.7	49	27.9	5	0.6	9	2000	0.701241216	0.298758784	0.779919564	0.642232455
432	18.7	49	27.9	5	0.6	9	2000	0.76032392	0.23967608	0.862068966	0.684015135
433	18.7	49	27.9	5	0.6	9	2000	0.778202735	0.221797265	0.858975274	0.717623331
434	18.7	49	27.9	5	0.6	9	2000	0.67444849	0.32555151	0.778491707	0.596416078
435	18.7	49	27.9	5	0.6	9	2000	0.656049526	0.343950474	0.761143238	0.577229243
436	18.7	49	27.9	5	0.6	9	2000	0.745565993	0.254434007	0.841936175	0.673288356
437	18.7	49	27.9	5	0.6	9	2000	0.656702261	0.343297739	0.635586968	0.672538731
438	18.7	49	27.9	5	0.6	9	2000	0.715703373	0.284296627	0.730920254	0.704290712
439	18.7	49	27.9	5	0.6	9	2000	0.724515293	0.275484707	0.797172842	0.670022132
440	18.7	49	27.9	5	0.6	9	2000	0.69859968	0.30140032	0.773755979	0.642232455
441	18.7	49	27.9	5	0.6	9	2000	0.730716275	0.269283725	0.820565908	0.66332905
442	18.7	49	27.9	5	0.6	9	2000	0.759038848	0.240961152	0.841674401	0.697062183
443	18.7	49	27.9	5	0.6	9	2000	0.796520107	0.203479893	0.88567621	0.729653031
444	18.7	49	27.9	5	0.6	9	2000	0.7264531	0.2735469	0.806572904	0.666363247
445	18.7	49	27.9	5	0.6	9	2000	0.721374007	0.278625993	0.758501702	0.693528236
446	18.7	49	27.9	5	0.6	9	2000	0.706248916	0.293751084	0.802122748	0.634343543
447	18.7	49	27.9	5	0.6	9	2000	0.787320625	0.212679375	0.894600319	0.706860855
448	18.7	49	27.9	5	0.6	9	2000	0.713194423	0.286805577	0.779086647	0.663775255
449	18.7	49	27.9	5	0.6	9	2000	0.736703077	0.263296923	0.814878275	0.678071678
450	18.7	49	27.9	5	0.6	9	2000	0.750379912	0.249620088	0.788248733	0.721978297
451	18.7	49	27.9	7	0.6	1	2000	0.753317219	0.246682781	0.824064158	0.700257014
452	18.7	49	27.9	7	0.6	1	2000	0.774612694	0.225387306	0.840532115	0.725173128
453	18.7	49	27.9	7	0.6	1	2000	0.662281104	0.337718896	0.600176102	0.708859856
454	18.7	49	27.9	7	0.6	1	2000	0.703230018	0.296769982	0.789224435	0.638734204
455	18.7	49	27.9	7	0.6	1	2000	0.676702465	0.323297535	0.748625687	0.622760049
456	18.7	49	27.9	7	0.6	1	2000	0.697528787	0.302471213	0.722281716	0.678964089
457	18.7	49	27.9	7	0.6	1	2000	0.69409173	0.30590827	0.720068537	0.674609124
458	18.7	49	27.9	7	0.6	1	2000	0.713520791	0.286479209	0.77344661	0.668576426
459	18.7	49	27.9	7	0.6	1	2000	0.700190721	0.299809279	0.7725423	0.645927036
460	18.7	49	27.9	7	0.6	1	2000	0.720170527	0.279829473	0.809737988	0.652994931
461	18.7	49	27.9	7	0.6	1	2000	0.736968251	0.263031749	0.820018562	0.674680517
462	18.7	49	27.9	7	0.6	1	2000	0.743036645	0.256963355	0.737131434	0.747465553
463	18.7	49	27.9	7	0.6	1	2000	0.713510592	0.286489408	0.809404821	0.641589919
464	18.7	49	27.9	7	0.6	1	2000	0.736080939	0.263919061	0.768282525	0.711929749
465	18.7	49	27.9	7	0.6	1	2000	0.740201328	0.259798672	0.834963471	0.669129721
466	18.7	49	27.9	7	0.6	1	2000	0.678150721	0.321849279	0.765069846	0.612961376
467	18.7	49	27.9	7	0.6	1	2000	0.709002642	0.290997358	0.698817258	0.716641679
468	18.7	49	27.9	7	0.6	1	2000	0.690817856	0.309182144	0.77725423	0.625990576
469	18.7	49	27.9	7	0.6	1	2000	0.747615988	0.252384012	0.784131744	0.720229171
470	18.7	49	27.9	7	0.6	1	2000	0.739110037	0.260889963	0.820589705	0.678000286
471	18.7	49	27.9	7	0.6	1	2000	0.73256229	0.26743771	0.835391828	0.655440137
472	18.7	49	27.9	7	0.6	1	2000	0.710991443	0.289008557	0.739035244	0.689958592
474	18.7	49	27.9	7	0.6	1	2000	0.691439994	0.308560006	0.788486709	0.618654958
473	18.7	49	27.9	7	0.6	1	2000	0.708778264	0.291221736	0.847528617	0.604715499
475	18.7	49	27.9	7	0.6	1	2000	0.785219635	0.214780365	0.812593703	0.764689084
476	18.7	49	27.9	7	0.6	1	2000	0.734020745	0.265979255	0.751124438	0.721192975
477	18.7	49	27.9	7	0.6	1	2000	0.695152424	0.304847576	0.816163347	0.604394231
478	18.7	49	27.9	7	0.6	1	2000	0.699945945	0.300054055	0.776040551	0.642874991
479	18.7	49	27.9	7	0.6	1	2000	0.741537395	0.258462605	0.827300635	0.677214964
480	18.7	49	27.9	7	0.6	1	2000	0.699588981	0.300411019	0.71162038	0.690565432
481	18.7	49	27.9	7	0.6	3	2000	0.747442605	0.252557395	0.818090955	0.694456343
482	18.7	49	27.9	7	0.6	3	2000	0.6663301	0.3336699	0.705742367	0.6367709
483	18.7	49	27.9	7	0.6	3	2000	0.64639109	0.35360891	0.73577497	0.579353181
484	18.7	49	27.9	7	0.6	3	2000	0.758947057	0.241052943	0.804954666	0.724441351
485	18.7	49	27.9	7	0.6	3	2000	0.671256209	0.328743791	0.773422812	0.594631256
486	18.7	49	27.9	7	0.6	3	2000	0.701271813	0.298728187	0.728802266	0.680623974
487	18.7	49	27.9	7	0.6	3	2000	0.709481994	0.290518006	0.768758478	0.665024631
488	18.7	49	27.9	7	0.6	3	2000	0.718528491	0.281471509	0.756740677	0.689869351
489	18.7	49	27.9	7	0.6	3	2000	0.604259095	0.395740905	0.701316009	0.53146641
490	18.7	49	27.9	7	0.6	3	2000	0.774092546	0.225907454	0.841698199	0.723388306
491	18.7	49	27.9	7	0.6	3	2000	0.684117125	0.315882875	0.811974965	0.588223745
492	18.7	49	27.9	7	0.6	3	2000	0.711460596	0.288539404	0.774541301	0.664150068
493	18.7	49	27.9	7	0.6	3	2000	0.678762659	0.321237341	0.761333619	0.61683444
494	18.7	49	27.9	7	0.6	3	2000	0.736499097	0.263500903	0.812760287	0.679303206
495	18.7	49	27.9	7	0.6	3	2000	0.720313313	0.279686687	0.783227434	0.673127722
496	18.7	49	27.9	7	0.6	3	2000	0.72725882	0.27274118	0.735798767	0.720853859
497	18.7	49	27.9	7	0.6	3	2000	0.746014748	0.253985252	0.795340425	0.70902049
498	18.7	49	27.9	7	0.6	3	2000	0.755632388	0.244367612	0.813069656	0.712554437
499	18.7	49	27.9	7	0.6	3	2000	0.655600771	0.344399229	0.743176031	0.589919326
500	18.7	49	27.9	7	0.6	3	2000	0.684504686	0.315495314	0.754289522	0.63216606
501	18.7	49	27.9	7	0.6	3	2000	0.713836959	0.286163041	0.801385022	0.648175912
502	18.7	49	27.9	7	0.6	3	2000	0.676590276	0.323409724	0.810356726	0.576265439
503	18.7	49	27.9	7	0.6	3	2000	0.651572173	0.348427827	0.734085338	0.589687299
504	18.7	49	27.9	7	0.6	3	2000	0.704035737	0.295964263	0.773089646	0.652245306
505	18.7	49	27.9	7	0.6	3	2000	0.730838662	0.269161338	0.788391519	0.68767402
506	18.7	49	27.9	7	0.6	3	2000	0.725076237	0.274923763	0.798743485	0.669825801
507	18.7	49	27.9	7	0.6	3	2000	0.727126233	0.272873767	0.742652483	0.715481545
508	18.7	49	27.9	7	0.6	3	2000	0.745708778	0.254291222	0.785987958	0.715499393
509	18.7	49	27.9	7	0.6	3	2000	0.716968047	0.283031953	0.742509698	0.697811808
510	18.7	49	27.9	7	0.6	3	2000	0.727717774	0.272282226	0.796220937	0.676340401
511	18.7	49	27.9	7	0.6	5	2000	0.661444788	0.338555212	0.650746056	0.669468837
512	18.7	49	27.9	7	0.6	5	2000	0.772093545	0.227906455	0.787963161	0.760191333
513	18.7	49	27.9	7	0.6	5	2000	0.73607074	0.26392926	0.798410319	0.689316056
514	18.7	49	27.9	7	0.6	5	2000	0.706259115	0.293740885	0.702410699	0.709145427
515	18.7	49	27.9	7	0.6	5	2000	0.711848158	0.288151842	0.784845672	0.657100021
516	18.7	49	27.9	7	0.6	5	2000	0.72103744	0.27896256	0.735180029	0.710430499
517	18.7	49	27.9	7	0.6	5	2000	0.700935247	0.299064753	0.749744176	0.66432855
518	18.7	49	27.9	7	0.6	5	2000	0.694948444	0.305051556	0.809999762	0.608659956
519	18.7	49	27.9	7	0.6	5	2000	0.753194831	0.246805169	0.844315937	0.684854002
520	18.7	49	27.9	7	0.6	5	2000	0.728105335	0.271894665	0.780704886	0.688655672
521	18.7	49	27.9	7	0.6	5	2000	0.696162123	0.303837877	0.766783275	0.643196259
522	18.7	49	27.9	7	0.6	5	2000	0.700374303	0.299625697	0.813640799	0.615424431
523	18.7	49	27.9	7	0.6	5	2000	0.668849249	0.331150751	0.685514386	0.656350396
524	18.7	49	27.9	7	0.6	5	2000	0.747575192	0.252424808	0.843221247	0.675840651
525	18.7	49	27.9	7	0.6	5	2000	0.667513182	0.332486818	0.719354608	0.628632113
526	18.7	49	27.9	7	0.6	5	2000	0.632092117	0.367907883	0.646462483	0.621314343
527	18.7	49	27.9	7	0.6	5	2000	0.707156626	0.292843374	0.753361415	0.672503034
528	18.7	49	27.9	7	0.6	5	2000	0.707381003	0.292618997	0.764355917	0.664649818
529	18.7	49	27.9	7	0.6	5	2000	0.78266989	0.21733011	0.831179648	0.746287571
530	18.7	49	27.9	7	0.6	5	2000	0.717457598	0.282542402	0.756359915	0.68828086
531	18.7	49	27.9	7	0.6	5	2000	0.743271222	0.256728778	0.823588206	0.683033483
532	18.7	49	27.9	7	0.6	5	2000	0.691072831	0.308927169	0.721996145	0.667880346
533	18.7	49	27.9	7	0.6	5	2000	0.742853063	0.257146937	0.792175341	0.705861355
534	18.7	49	27.9	7	0.6	5	2000	0.763822171	0.236177829	0.823112253	0.719354608
535	18.7	49	27.9	7	0.6	5	2000	0.695876552	0.304123448	0.658694462	0.723763118
536	18.7	49	27.9	7	0.6	5	2000	0.693061632	0.306938368	0.773470408	0.632755051
537	18.7	49	27.9	7	0.6	5	2000	0.677946741	0.322053259	0.770400514	0.608606411
538	18.7	49	27.9	7	0.6	5	2000	0.751481402	0.248518598	0.83727184	0.687138574
539	18.7	49	27.9	7	0.6	5	2000	0.752266724	0.247733276	0.830203946	0.693813807
540	18.7	49	27.9	7	0.6	5	2000	0.732878459	0.267121541	0.825872778	0.663132719
541	18.7	49	27.9	7	0.6	7	2000	0.736203327	0.263796673	0.797839176	0.68997644
542	18.7	49	27.9	7	0.6	7	2000	0.686320105	0.313679895	0.710097332	0.668487185
543	18.7	49	27.9	7	0.6	7	2000	0.732541892	0.267458108	0.79479308	0.685853502
544	18.7	49	27.9	7	0.6	7	2000	0.748044345	0.251955655	0.817020061	0.696312558
545	18.7	49	27.9	7	0.6	7	2000	0.6693388	0.3306612	0.722257919	0.629649461
546	18.7	49	27.9	7	0.6	7	2000	0.689410397	0.310589603	0.865900383	0.557042907
547	18.7	49	27.9	7	0.6	7	2000	0.751073443	0.248926557	0.806477714	0.70952024
548	18.7	49	27.9	7	0.6	7	2000	0.716600883	0.283399117	0.712667476	0.719550939
549	18.7	49	27.9	7	0.6	7	2000	0.715122031	0.284877969	0.817377026	0.638430785
550	18.7	49	27.9	7	0.6	7	2000	0.669298004	0.330701996	0.813569406	0.561094453
551	18.7	49	27.9	7	0.6	7	2000	0.735040643	0.264959357	0.784940863	0.697615478
552	18.7	49	27.9	7	0.6	7	2000	0.686524085	0.313475915	0.794697889	0.605393732
553	18.7	49	27.9	7	0.6	7	2000	0.684096727	0.315903273	0.765141239	0.623313343
554	18.7	49	27.9	7	0.6	7	2000	0.741669981	0.258330019	0.794340925	0.702166774
555	18.7	49	27.9	7	0.6	7	2000	0.761068445	0.238931555	0.799171843	0.732490897
556	18.7	49	27.9	7	0.6	7	2000	0.714754867	0.285245133	0.797577402	0.652637967
557	18.7	49	27.9	7	0.6	7	2000	0.692969842	0.307030158	0.753028248	0.647926037
558	18.7	49	27.9	7	0.6	7	2000	0.722506094	0.277493906	0.780752481	0.678821304
559	18.7	49	27.9	7	0.6	7	2000	0.659751757	0.340248243	0.775326622	0.573070608
560	18.7	49	27.9	7	0.6	7	2000	0.637099817	0.362900183	0.706765665	0.584850432
561	18.7	49	27.9	7	0.6	7	2000	0.723576987	0.276423013	0.817258038	0.653316199
562	18.7	49	27.9	7	0.6	7	2000	0.752919459	0.247080541	0.842031365	0.686085529
563	18.7	49	27.9	7	0.6	7	2000	0.734194127	0.265805873	0.763951358	0.711876205
564	18.7	49	27.9	7	0.6	7	2000	0.708329509	0.291670491	0.719116632	0.700239166
565	18.7	49	27.9	7	0.6	7	2000	0.734704077	0.265295923	0.761405012	0.714678375
566	18.7	49	27.9	7	0.6	7	2000	0.749074442	0.250925558	0.832631303	0.686406797
567	18.7	49	27.9	7	0.6	7	2000	0.759477404	0.240522596	0.834892078	0.702916399
568	18.7	49	27.9	7	0.6	7	2000	0.749370213	0.250629787	0.839223246	0.681980438
569	18.7	49	27.9	7	0.6	7	2000	0.699466593	0.300533407	0.748887461	0.662400942
570	18.7	49	27.9	7	0.6	7	2000	0.741812767	0.258187233	0.854049166	0.657635468
571	18.7	49	27.9	7	0.6	9	2000	0.712949648	0.287050352	0.840436924	0.61733419
572	18.7	49	27.9	7	0.6	9	2000	0.711328009	0.288671991	0.823564408	0.62715071
573	18.7	49	27.9	7	0.6	9	2000	0.752327918	0.247672082	0.801432617	0.715499393
574	18.7	49	27.9	7	0.6	9	2000	0.721119032	0.278880968	0.800837676	0.661330049
575	18.7	49	27.9	7	0.6	9	2000	0.72074167	0.27925833	0.790604698	0.668344399
577	18.7	49	27.9	7	0.6	9	2000	0.682658671	0.317341329	0.738226125	0.64098308
576	18.7	49	27.9	7	0.6	9	2000	0.660567675	0.339432325	0.788320126	0.564753338
579	18.7	49	27.9	7	0.6	9	2000	0.694265112	0.305734888	0.721377407	0.673930892
578	18.7	49	27.9	7	0.6	9	2000	0.661454987	0.338545013	0.759239428	0.588116656
580	18.7	49	27.9	7	0.6	9	2000	0.689328805	0.310671195	0.758239928	0.637645463
581	18.7	49	27.9	7	0.6	9	2000	0.643861743	0.356138257	0.629447181	0.654672664
582	18.7	49	27.9	7	0.6	9	2000	0.720700874	0.279299126	0.822612503	0.644267152
583	18.7	49	27.9	7	0.6	9	2000	0.659262206	0.340737794	0.75300445	0.588955522
584	18.7	49	27.9	7	0.6	9	2000	0.641505778	0.358494222	0.689607577	0.605429428
585	18.7	49	27.9	7	0.6	9	2000	0.710695673	0.289304327	0.792913067	0.649032627
586	18.7	49	27.9	7	0.6	9	2000	0.651990331	0.348009669	0.653696961	0.650710359
587	18.7	49	27.9	7	0.6	9	2000	0.701995941	0.298004059	0.811594203	0.619797244
588	18.7	49	27.9	7	0.6	9	2000	0.706034738	0.293965262	0.783846172	0.647676162
589	18.7	49	27.9	7	0.6	9	2000	0.692092729	0.307907271	0.804193142	0.60801742
590	18.7	49	27.9	7	0.6	9	2000	0.716498893	0.283501107	0.788415316	0.662561576
591	18.7	49	27.9	7	0.6	9	2000	0.712541688	0.287458312	0.747388211	0.686406797
592	18.7	49	27.9	7	0.6	9	2000	0.730114535	0.269885465	0.831512815	0.654065824
593	18.7	49	27.9	7	0.6	9	2000	0.649114218	0.350885782	0.72194855	0.59448847
594	18.7	49	27.9	7	0.6	9	2000	0.737315016	0.262684984	0.82434973	0.672038981
595	18.7	49	27.9	7	0.6	9	2000	0.656661465	0.343338535	0.697508389	0.626026273
596	18.7	49	27.9	7	0.6	9	2000	0.712490693	0.287509307	0.771495205	0.66823731
597	18.7	49	27.9	7	0.6	9	2000	0.691490989	0.308509011	0.824421123	0.591793389
598	18.7	49	27.9	7	0.6	9	2000	0.689451193	0.310548807	0.67975536	0.696723067
599	18.7	49	27.9	7	0.6	9	2000	0.68286265	0.31713735	0.743128436	0.637663311
600	18.7	49	27.9	7	0.6	9	2000	0.667013432	0.332986568	0.739106637	0.612943528
601	18.7	49	27.9	9	0.6	1	2000	0.661414191	0.338585809	0.762095143	0.585903477
602	18.7	49	27.9	9	0.6	1	2000	0.68998154	0.31001846	0.762047548	0.635932034
603	18.7	49	27.9	9	0.6	1	2000	0.667870147	0.332129853	0.633659361	0.693528236
604	18.7	49	27.9	9	0.6	1	2000	0.583340983	0.416659017	0.668189715	0.519704433
605	18.7	49	27.9	9	0.6	1	2000	0.584789238	0.415210762	0.694962043	0.502159634
606	18.7	49	27.9	9	0.6	1	2000	0.665758957	0.334241043	0.736441303	0.612747198
607	18.7	49	27.9	9	0.6	1	2000	0.643209008	0.356790992	0.732110135	0.576533162
608	18.7	49	27.9	9	0.6	1	2000	0.637059022	0.362940978	0.671116823	0.611515671
609	18.7	49	27.9	9	0.6	1	2000	0.664198513	0.335801487	0.689940744	0.64489184
610	18.7	49	27.9	9	0.6	1	2000	0.681139022	0.318860978	0.735917755	0.640054973
611	18.7	49	27.9	9	0.6	1	2000	0.602637457	0.397362543	0.665286404	0.555650746
612	18.7	49	27.9	9	0.6	1	2000	0.675641771	0.324358229	0.752219129	0.618208753
613	18.7	49	27.9	9	0.6	1	2000	0.629980928	0.370019072	0.755931558	0.535517955
614	18.7	49	27.9	9	0.6	1	2000	0.627767749	0.372232251	0.701220818	0.572677947
615	18.7	49	27.9	9	0.6	1	2000	0.608032718	0.391967282	0.701839556	0.53767759
616	18.7	49	27.9	9	0.6	1	2000	0.627135412	0.372864588	0.807286833	0.492021846
617	18.7	49	27.9	9	0.6	1	2000	0.612765046	0.387234954	0.698127127	0.548743485
618	18.7	49	27.9	9	0.6	1	2000	0.687788759	0.312211241	0.712786464	0.66904048
619	18.7	49	27.9	9	0.6	1	2000	0.681332803	0.318667197	0.74388996	0.634414935
620	18.7	49	27.9	9	0.6	1	2000	0.689695968	0.310304032	0.781014255	0.621207254
621	18.7	49	27.9	9	0.6	1	2000	0.598792441	0.401207559	0.759643988	0.47815378
622	18.7	49	27.9	9	0.6	1	2000	0.655519179	0.344480821	0.759667785	0.577407725
623	18.7	49	27.9	9	0.6	1	2000	0.645401789	0.354598211	0.706051736	0.599914329
624	18.7	49	27.9	9	0.6	1	2000	0.64368836	0.35631164	0.677446991	0.618369387
625	18.7	49	27.9	9	0.6	1	2000	0.650970433	0.349029567	0.667951738	0.638234454
626	18.7	49	27.9	9	0.6	1	2000	0.758763475	0.241236525	0.8086195	0.721371457
627	18.7	49	27.9	9	0.6	1	2000	0.629991127	0.370008873	0.761476405	0.531377169
628	18.7	49	27.9	9	0.6	1	2000	0.644657263	0.355342737	0.751314819	0.564664097
629	18.7	49	27.9	9	0.6	1	2000	0.618058318	0.381941682	0.674686466	0.575587206
630	18.7	49	27.9	9	0.6	1	2000	0.611632959	0.388367041	0.743318817	0.512868566
631	18.7	49	27.9	9	0.6	3	2000	0.596579261	0.403420739	0.728540492	0.497608339
632	18.7	49	27.9	9	0.6	3	2000	0.589501168	0.410498832	0.645653364	0.547387021
633	18.7	49	27.9	9	0.6	3	2000	0.592795439	0.407204561	0.670902644	0.534215035
634	18.7	49	27.9	9	0.6	3	2000	0.608950627	0.391049373	0.664548678	0.567252088
635	18.7	49	27.9	9	0.6	3	2000	0.678976838	0.321023162	0.725779967	0.643874491
636	18.7	49	27.9	9	0.6	3	2000	0.589225795	0.410774205	0.660455487	0.535803527
637	18.7	49	27.9	9	0.6	3	2000	0.685330804	0.314669196	0.717664977	0.661080174
638	18.7	49	27.9	9	0.6	3	2000	0.618425481	0.381574519	0.69769877	0.558970515
639	18.7	49	27.9	9	0.6	3	2000	0.681740762	0.318259238	0.742533495	0.636146213
640	18.7	49	27.9	9	0.6	3	2000	0.62595233	0.37404767	0.698769663	0.57133933
641	18.7	49	27.9	9	0.6	3	2000	0.641475181	0.358524819	0.726803265	0.577479118
642	18.7	49	27.9	9	0.6	3	2000	0.633193607	0.366806393	0.731491397	0.559470265
643	18.7	49	27.9	9	0.6	3	2000	0.61934339	0.38065661	0.701696771	0.557578354
644	18.7	49	27.9	9	0.6	3	2000	0.603035217	0.396964783	0.712715071	0.520775327
645	18.7	49	27.9	9	0.6	3	2000	0.742251323	0.257748677	0.731729373	0.750142786
646	18.7	49	27.9	9	0.6	3	2000	0.639516976	0.360483024	0.596606459	0.671699864
647	18.7	49	27.9	9	0.6	3	2000	0.69629471	0.30370529	0.808452916	0.612176055
648	18.7	49	27.9	9	0.6	3	2000	0.693255413	0.306744587	0.753290022	0.648229457
649	18.7	49	27.9	9	0.6	3	2000	0.591061612	0.408938388	0.656885843	0.541693439
650	18.7	49	27.9	9	0.6	3	2000	0.624320493	0.375679507	0.686466291	0.577711144
651	18.7	49	27.9	9	0.6	3	2000	0.621485176	0.378514824	0.653887342	0.597183551
652	18.7	49	27.9	9	0.6	3	2000	0.640904038	0.359095962	0.636681659	0.644070822
653	18.7	49	27.9	9	0.6	3	2000	0.658966435	0.341033565	0.78917684	0.561308631
654	18.7	49	27.9	9	0.6	3	2000	0.611469775	0.388530225	0.71592775	0.533126294
655	18.7	49	27.9	9	0.6	3	2000	0.618802843	0.381197157	0.727826563	0.537035054
656	18.7	49	27.9	9	0.6	3	2000	0.70049669	0.29950331	0.74388996	0.667951738
657	18.7	49	27.9	9	0.6	3	2000	0.629389387	0.370610613	0.759691583	0.53166274
658	18.7	49	27.9	9	0.6	3	2000	0.615773746	0.384226254	0.650032127	0.59007996
659	18.7	49	27.9	9	0.6	3	2000	0.614957827	0.385042173	0.673163418	0.571303634
660	18.7	49	27.9	9	0.6	3	2000	0.610786444	0.389213556	0.691297209	0.55040337
661	18.7	49	27.9	9	0.6	5	2000	0.597272792	0.402727208	0.706242117	0.515545799
662	18.7	49	27.9	9	0.6	5	2000	0.646258503	0.353741497	0.739963352	0.575979867
663	18.7	49	27.9	9	0.6	5	2000	0.608308091	0.391691909	0.675114824	0.558203041
664	18.7	49	27.9	9	0.6	5	2000	0.704372304	0.295627696	0.738416506	0.678839152
665	18.7	49	27.9	9	0.6	5	2000	0.663800753	0.336199247	0.727707575	0.615870636
666	18.7	49	27.9	9	0.6	5	2000	0.594906628	0.405093372	0.697651174	0.517848219
667	18.7	49	27.9	9	0.6	5	2000	0.625381187	0.374618813	0.79629233	0.49719783
668	18.7	49	27.9	9	0.6	5	2000	0.661159216	0.338840784	0.667047429	0.656743057
669	18.7	49	27.9	9	0.6	5	2000	0.709165825	0.290834175	0.745103639	0.682212465
670	18.7	49	27.9	9	0.6	5	2000	0.703964344	0.296035656	0.725089836	0.688120226
671	18.7	49	27.9	9	0.6	5	2000	0.679099226	0.320900774	0.788462911	0.597076462
672	18.7	49	27.9	9	0.6	5	2000	0.627176208	0.372823792	0.631731753	0.623759549
673	18.7	49	27.9	9	0.6	5	2000	0.599465573	0.400534427	0.616049118	0.587027915
674	18.7	49	27.9	9	0.6	5	2000	0.628124713	0.371875287	0.719782966	0.559381024
675	18.7	49	27.9	9	0.6	5	2000	0.699854155	0.300145845	0.716498893	0.6873706
676	18.7	49	27.9	9	0.6	5	2000	0.630266499	0.369733501	0.76242831	0.531145142
677	18.7	49	27.9	9	0.6	5	2000	0.636049322	0.363950678	0.739201828	0.558684943
678	18.7	49	27.9	9	0.6	5	2000	0.64138339	0.35861661	0.759667785	0.552670094
679	18.7	49	27.9	9	0.6	5	2000	0.61352997	0.38647003	0.687465791	0.558078104
680	18.7	49	27.9	9	0.6	5	2000	0.629878938	0.370121062	0.717902953	0.563860927
681	18.7	49	27.9	9	0.6	5	2000	0.596181501	0.403818499	0.706218319	0.513653887
682	18.7	49	27.9	9	0.6	5	2000	0.632785648	0.367214352	0.67685205	0.599735846
683	18.7	49	27.9	9	0.6	5	2000	0.628298096	0.371701904	0.671093025	0.596201899
684	18.7	49	27.9	9	0.6	5	2000	0.582239492	0.417760508	0.644344494	0.535660741
685	18.7	49	27.9	9	0.6	5	2000	0.668890045	0.331109955	0.746888461	0.610391233
686	18.7	49	27.9	9	0.6	5	2000	0.608869035	0.391130965	0.691463792	0.546922967
687	18.7	49	27.9	9	0.6	5	2000	0.659935338	0.340064662	0.692963042	0.635164561
688	18.7	49	27.9	9	0.6	5	2000	0.652938837	0.347061163	0.725042241	0.598861284
689	18.7	49	27.9	9	0.6	5	2000	0.621362788	0.378637212	0.702862854	0.560237738
690	18.7	49	27.9	9	0.6	5	2000	0.640394089	0.359605911	0.723400205	0.578139502
691	18.7	49	27.9	9	0.6	7	2000	0.602035717	0.397964283	0.699721568	0.528771329
692	18.7	49	27.9	9	0.6	7	2000	0.612999623	0.387000377	0.717569787	0.534572
693	18.7	49	27.9	9	0.6	7	2000	0.671868148	0.328131852	0.637014826	0.698008139
694	18.7	49	27.9	9	0.6	7	2000	0.601179002	0.398820998	0.69679446	0.529467409
696	18.7	49	27.9	9	0.6	7	2000	0.683097227	0.316902773	0.742723876	0.63837724
695	18.7	49	27.9	9	0.6	7	2000	0.605635958	0.394364042	0.682206516	0.548208039
697	18.7	49	27.9	9	0.6	7	2000	0.600587461	0.399412539	0.679945741	0.541068751
698	18.7	49	27.9	9	0.6	7	2000	0.659996532	0.340003468	0.739154232	0.600628257
699	18.7	49	27.9	9	0.6	7	2000	0.630654061	0.369345939	0.740510697	0.548261583
700	18.7	49	27.9	9	0.6	7	2000	0.623331192	0.376668808	0.718450299	0.551991861
701	18.7	49	27.9	9	0.6	7	2000	0.580699446	0.419300554	0.636134314	0.539123295
702	18.7	49	27.9	9	0.6	7	2000	0.675101225	0.324898775	0.683348802	0.668915542
703	18.7	49	27.9	9	0.6	7	2000	0.574671848	0.425328152	0.680635873	0.495198829
704	18.7	49	27.9	9	0.6	7	2000	0.612306092	0.387693908	0.691915947	0.552598701
705	18.7	49	27.9	9	0.6	7	2000	0.656804251	0.343195749	0.695818757	0.627543371
706	18.7	49	27.9	9	0.6	7	2000	0.608246897	0.391753103	0.697151424	0.541568501
707	18.7	49	27.9	9	0.6	7	2000	0.621597365	0.378402635	0.721591585	0.546601699
708	18.7	49	27.9	9	0.6	7	2000	0.599506369	0.400493631	0.641060422	0.56834083
709	18.7	49	27.9	9	0.6	7	2000	0.659588573	0.340411427	0.774493706	0.573409724
710	18.7	49	27.9	9	0.6	7	2000	0.641271201	0.358728799	0.728778468	0.575640751
711	18.7	49	27.9	9	0.6	7	2000	0.614386684	0.385613316	0.727588587	0.529485257
712	18.7	49	27.9	9	0.6	7	2000	0.667941539	0.332058461	0.690868851	0.650746056
713	18.7	49	27.9	9	0.6	7	2000	0.59749717	0.40250283	0.635134814	0.569268937
714	18.7	49	27.9	9	0.6	7	2000	0.565594754	0.434405246	0.615216201	0.528378668
715	18.7	49	27.9	9	0.6	7	2000	0.610888433	0.389111567	0.744675281	0.510548297
716	18.7	49	27.9	9	0.6	7	2000	0.605442177	0.394557823	0.693724566	0.539230385
717	18.7	49	27.9	9	0.6	7	2000	0.63617171	0.36382829	0.756240927	0.546119797
718	18.7	49	27.9	9	0.6	7	2000	0.640516476	0.359483524	0.765593394	0.546708788
719	18.7	49	27.9	9	0.6	7	2000	0.65922141	0.34077859	0.767068847	0.578335832
720	18.7	49	27.9	9	0.6	7	2000	0.654397291	0.345602709	0.728492896	0.598825587
721	18.7	49	27.9	9	0.6	9	2000	0.574192496	0.425807504	0.608338688	0.548582851
722	18.7	49	27.9	9	0.6	9	2000	0.593896929	0.406103071	0.686966041	0.524095095
723	18.7	49	27.9	9	0.6	9	2000	0.611377984	0.388622016	0.716189524	0.53276933
724	18.7	49	27.9	9	0.6	9	2000	0.625187406	0.374812594	0.718664477	0.555079603
725	18.7	49	27.9	9	0.6	9	2000	0.603014819	0.396985181	0.707455796	0.524684087
726	18.7	49	27.9	9	0.6	9	2000	0.595834736	0.404165264	0.717807763	0.504354965
727	18.7	49	27.9	9	0.6	9	2000	0.57654846	0.42345154	0.713952548	0.473495395
728	18.7	49	27.9	9	0.6	9	2000	0.609144407	0.390855593	0.697151424	0.543139145
729	18.7	49	27.9	9	0.6	9	2000	0.618099114	0.381900886	0.711596583	0.547976012
730	18.7	49	27.9	9	0.6	9	2000	0.609093412	0.390906588	0.710097332	0.533340473
731	18.7	49	27.9	9	0.6	9	2000	0.607859336	0.392140664	0.744437305	0.505425858
732	18.7	49	27.9	9	0.6	9	2000	0.627492376	0.372507624	0.715451798	0.56152281
733	18.7	49	27.9	9	0.6	9	2000	0.611592163	0.388407837	0.75160039	0.506585993
734	18.7	49	27.9	9	0.6	9	2000	0.621383186	0.378616814	0.680778658	0.576836582
735	18.7	49	27.9	9	0.6	9	2000	0.621607564	0.378392436	0.731824564	0.538944813
736	18.7	49	27.9	9	0.6	9	2000	0.598721048	0.401278952	0.661669165	0.551509959
737	18.7	49	27.9	9	0.6	9	2000	0.604646656	0.395353344	0.699364603	0.533608196
738	18.7	49	27.9	9	0.6	9	2000	0.634907036	0.365092964	0.711953547	0.577122153
739	18.7	49	27.9	9	0.6	9	2000	0.61282624	0.38717376	0.696175722	0.550314129
740	18.7	49	27.9	9	0.6	9	2000	0.627033422	0.372966578	0.774636491	0.51633112
741	18.7	49	27.9	9	0.6	9	2000	0.629674958	0.370325042	0.739154232	0.547565503
742	18.7	49	27.9	9	0.6	9	2000	0.62304562	0.37695438	0.735013446	0.539069751
743	18.7	49	27.9	9	0.6	9	2000	0.694571082	0.305428918	0.670450489	0.712661526
744	18.7	49	27.9	9	0.6	9	2000	0.569154198	0.430845802	0.62304562	0.528735632
745	18.7	49	27.9	9	0.6	9	2000	0.589419576	0.410580424	0.669498584	0.52936032
746	18.7	49	27.9	9	0.6	9	2000	0.604044916	0.395955084	0.709193023	0.525183837
747	18.7	49	27.9	9	0.6	9	2000	0.640791849	0.359208151	0.682135123	0.609784394
748	18.7	49	27.9	9	0.6	9	2000	0.62394313	0.37605687	0.68917922	0.575016063
749	18.7	49	27.9	9	0.6	9	2000	0.634886638	0.365113362	0.689750363	0.593738845
750	18.7	49	27.9	9	0.6	9	2000	0.572550459	0.427449541	0.660764856	0.506389662
