# Supplementary material for: The influence of teacher-student proximity, teacher feedback, and near-seated peer groups on classroom engagement: An agent-based modeling approach
Source: PLoS One. 2021 Jan 7;16(1):e0244935. doi: 10.1371/journal.pone.0244935 (PMC7790242; doi:10.1371/journal.pone.0244935)
Supplement: S1 Dataset — (ZIP) [file pone.0244935.s003.zip › S3_Dataset/Class size-table.csv]

BehaviorSpace results (NetLogo 6.1.1)
Classroom engagement model.nlogo
class size
11/12/2019 11:01:35:305 +0800
min-pxcor	max-pxcor	min-pycor	max-pycor
-5	5	-5	5
[run number]	ts-interaction-probability	classsize	peer-interaction-probability	ts-relatedness-threshold-p	TPF ratio	peer-relatedness-threshold-p	[step]	the-entire-class-Engagement-rate	the-entire-class-Disengagement-rate	front-Engagement-rate	back-Engagement-rate
3	18.7	25	27.9	5	0.6	5	2000	0.795982009	0.204017991	0.800149925	0.793203398
4	18.7	25	27.9	5	0.6	5	2000	0.75854073	0.24145927	0.787806097	0.739030485
2	18.7	25	27.9	5	0.6	5	2000	0.762198901	0.237801099	0.788005997	0.74499417
1	18.7	25	27.9	5	0.6	5	2000	0.787646177	0.212353823	0.697901049	0.847476262
5	18.7	25	27.9	5	0.6	5	2000	0.818470765	0.181529235	0.777511244	0.845777111
6	18.7	25	27.9	5	0.6	5	2000	0.789405297	0.210594703	0.885207396	0.725537231
7	18.7	25	27.9	5	0.6	5	2000	0.779070465	0.220929535	0.869115442	0.71904048
8	18.7	25	27.9	5	0.6	5	2000	0.703268366	0.296731634	0.762068966	0.664067966
9	18.7	25	27.9	5	0.6	5	2000	0.71956022	0.28043978	0.690754623	0.738763951
10	18.7	25	27.9	5	0.6	5	2000	0.745327336	0.254672664	0.784357821	0.719307013
11	18.7	25	27.9	5	0.6	5	2000	0.776831584	0.223168416	0.761169415	0.78727303
12	18.7	25	27.9	5	0.6	5	2000	0.697671164	0.302328836	0.777311344	0.644577711
13	18.7	25	27.9	5	0.6	5	2000	0.709145427	0.290854573	0.789855072	0.655338997
14	18.7	25	27.9	5	0.6	5	2000	0.659870065	0.340129935	0.694302849	0.636914876
15	18.7	25	27.9	5	0.6	5	2000	0.734712644	0.265287356	0.821189405	0.677061469
16	18.7	25	27.9	5	0.6	5	2000	0.757581209	0.242418791	0.82043978	0.715675496
17	18.7	25	27.9	5	0.6	5	2000	0.766196902	0.233803098	0.687806097	0.818457438
18	18.7	25	27.9	5	0.6	5	2000	0.745867066	0.254132934	0.796051974	0.712410461
19	18.7	25	27.9	5	0.6	5	2000	0.790924538	0.209075462	0.835782109	0.76101949
20	18.7	25	27.9	5	0.6	5	2000	0.784707646	0.215292354	0.851074463	0.740463102
21	18.7	25	27.9	5	0.6	5	2000	0.711864068	0.288135932	0.911794103	0.578577378
22	18.7	25	27.9	5	0.6	5	2000	0.686336832	0.313663168	0.772613693	0.628818924
23	18.7	25	27.9	5	0.6	5	2000	0.849855072	0.150144928	0.896301849	0.818890555
24	18.7	25	27.9	5	0.6	5	2000	0.774512744	0.225487256	0.731084458	0.803464934
25	18.7	25	27.9	5	0.6	5	2000	0.642098951	0.357901049	0.589755122	0.676994836
26	18.7	25	27.9	5	0.6	5	2000	0.853033483	0.146966517	0.888155922	0.829618524
27	18.7	25	27.9	5	0.6	5	2000	0.791684158	0.208315842	0.851624188	0.751724138
28	18.7	25	27.9	5	0.6	5	2000	0.803058471	0.196941529	0.844727636	0.775279027
29	18.7	25	27.9	5	0.6	5	2000	0.756661669	0.243338331	0.903748126	0.658604031
30	18.7	25	27.9	5	0.6	5	2000	0.694792604	0.305207396	0.809045477	0.618624021
31	18.7	49	27.9	5	0.6	5	2000	0.763271426	0.236728574	0.843958973	0.702755765
32	18.7	49	27.9	5	0.6	5	2000	0.755295821	0.244704179	0.803122248	0.719426001
33	18.7	49	27.9	5	0.6	5	2000	0.775071648	0.224928352	0.77915804	0.772006854
34	18.7	49	27.9	5	0.6	5	2000	0.697814358	0.302185642	0.835391828	0.594631256
35	18.7	49	27.9	5	0.6	5	2000	0.734428704	0.265571296	0.822326932	0.668505033
36	18.7	49	27.9	5	0.6	5	2000	0.659588573	0.340411427	0.693343804	0.63427215
37	18.7	49	27.9	5	0.6	5	2000	0.722036941	0.277963059	0.774398515	0.68276576
38	18.7	49	27.9	5	0.6	5	2000	0.784505706	0.215494294	0.796006759	0.775879917
39	18.7	49	27.9	5	0.6	5	2000	0.739487399	0.260512601	0.753599391	0.728903405
40	18.7	49	27.9	5	0.6	5	2000	0.753215229	0.246784771	0.806192142	0.713482544
41	18.7	49	27.9	5	0.6	5	2000	0.70030291	0.29969709	0.842650104	0.593542514
42	18.7	49	27.9	5	0.6	5	2000	0.761812971	0.238187029	0.767901763	0.757246377
43	18.7	49	27.9	5	0.6	5	2000	0.714765066	0.285234934	0.833987768	0.62534804
44	18.7	49	27.9	5	0.6	5	2000	0.662842048	0.337157952	0.734037743	0.609445277
45	18.7	49	27.9	5	0.6	5	2000	0.76011994	0.23988006	0.890102568	0.662632969
46	18.7	49	27.9	5	0.6	5	2000	0.817988965	0.182011035	0.855929178	0.789533805
47	18.7	49	27.9	5	0.6	5	2000	0.763811972	0.236188028	0.738868661	0.782519455
48	18.7	49	27.9	5	0.6	5	2000	0.747259024	0.252740976	0.75721663	0.739790819
49	18.7	49	27.9	5	0.6	5	2000	0.72385236	0.27614764	0.774255729	0.686049832
50	18.7	49	27.9	5	0.6	5	2000	0.76142541	0.23857459	0.908593322	0.651049475
51	18.7	49	27.9	5	0.6	5	2000	0.778019154	0.221980846	0.803241237	0.759102592
52	18.7	49	27.9	5	0.6	5	2000	0.762690084	0.237309916	0.851574213	0.696026987
53	18.7	49	27.9	5	0.6	5	2000	0.697549185	0.302450815	0.788415316	0.629399586
54	18.7	49	27.9	5	0.6	5	2000	0.742026946	0.257973054	0.78967659	0.706289712
55	18.7	49	27.9	5	0.6	5	2000	0.728462299	0.271537701	0.858189953	0.63116656
56	18.7	49	27.9	5	0.6	5	2000	0.774388316	0.225611684	0.773684586	0.774916113
57	18.7	49	27.9	5	0.6	5	2000	0.76713684	0.23286316	0.825991766	0.722995645
58	18.7	49	27.9	5	0.6	5	2000	0.733051841	0.266948159	0.779467409	0.698240166
59	18.7	49	27.9	5	0.6	5	2000	0.796917868	0.203082132	0.878584517	0.73566788
60	18.7	49	27.9	5	0.6	5	2000	0.703780763	0.296219237	0.782323124	0.644873992
61	18.7	81	27.9	5	0.6	5	2000	0.785224672	0.214775328	0.830543062	0.748969959
62	18.7	81	27.9	5	0.6	5	2000	0.739876975	0.260123025	0.832139486	0.666066967
63	18.7	81	27.9	5	0.6	5	2000	0.725155941	0.274844059	0.782469876	0.679304792
64	18.7	81	27.9	5	0.6	5	2000	0.74552847	0.25447153	0.821117219	0.685057471
65	18.7	81	27.9	5	0.6	5	2000	0.760780104	0.239219896	0.847215281	0.691631962
66	18.7	81	27.9	5	0.6	5	2000	0.766727747	0.233272253	0.825573324	0.719651285
67	18.7	81	27.9	5	0.6	5	2000	0.746676045	0.253323955	0.846757177	0.666611139
68	18.7	81	27.9	5	0.6	5	2000	0.735693881	0.264306119	0.837553445	0.65420623
69	18.7	81	27.9	5	0.6	5	2000	0.804832152	0.195167848	0.839955022	0.776733855
70	18.7	81	27.9	5	0.6	5	2000	0.737612675	0.262387325	0.74779277	0.729468599
71	18.7	81	27.9	5	0.6	5	2000	0.754357389	0.245642611	0.798267533	0.719229274
72	18.7	81	27.9	5	0.6	5	2000	0.721929159	0.278070841	0.851088345	0.61860181
73	18.7	81	27.9	5	0.6	5	2000	0.704363867	0.295636133	0.84278694	0.59362541
74	18.7	81	27.9	5	0.6	5	2000	0.757133779	0.242866221	0.84756233	0.684790938
75	18.7	81	27.9	5	0.6	5	2000	0.725569314	0.274430686	0.863998556	0.61482592
76	18.7	81	27.9	5	0.6	5	2000	0.753376398	0.246623602	0.858431895	0.669332001
77	18.7	81	27.9	5	0.6	5	2000	0.735002869	0.264997131	0.833902493	0.65588317
78	18.7	81	27.9	5	0.6	5	2000	0.799236184	0.200763816	0.854961408	0.754656005
79	18.7	81	27.9	5	0.6	5	2000	0.751648867	0.248351133	0.84492476	0.677028153
80	18.7	81	27.9	5	0.6	5	2000	0.753290022	0.246709978	0.899106003	0.636637237
81	18.7	81	27.9	5	0.6	5	2000	0.810570024	0.189429976	0.874979177	0.759042701
82	18.7	81	27.9	5	0.6	5	2000	0.7545795	0.2454205	0.836928758	0.688700094
83	18.7	81	27.9	5	0.6	5	2000	0.725266996	0.274733004	0.813870842	0.654383919
84	18.7	81	27.9	5	0.6	5	2000	0.758879819	0.241120181	0.849103226	0.686701094
85	18.7	81	27.9	5	0.6	5	2000	0.733108754	0.266891246	0.816008662	0.666788828
86	18.7	81	27.9	5	0.6	5	2000	0.74829869	0.25170131	0.834666	0.679204842
87	18.7	81	27.9	5	0.6	5	2000	0.766326713	0.233673287	0.87100894	0.682580932
88	18.7	81	27.9	5	0.6	5	2000	0.710237474	0.289762526	0.779054917	0.655183519
89	18.7	81	27.9	5	0.6	5	2000	0.717610331	0.282389669	0.782358821	0.665811539
90	18.7	81	27.9	5	0.6	5	2000	0.793510652	0.206489348	0.868815592	0.7332667
